# Supplementary material for: Sex-specific differences in Juniperus communis: essential oil yield, growth-defence conflict and population sex ratio
Source: AoB Plants. 2021 Apr 22;13(3):plab021. doi: 10.1093/aobpla/plab021 (PMC8192244; doi:10.1093/aobpla/plab021)
Supplement: plab021_suppl_Supplementary_Materials [file plab021_suppl_supplementary_materials.zip]

Archive with 2 entries (2 files):
- plab021_suppl_MarkoG_suppl_files_20167AoBplants.docx
- plab021_suppl_MarkoG_20167R2_supplementary_data.xlsx
