# Supplementary material for: Sex-specific differences in Juniperus communis: essential oil yield, growth-defence conflict and population sex ratio
Source: AoB Plants. 2021 Apr 22;13(3):plab021. doi: 10.1093/aobpla/plab021 (PMC8192244; doi:10.1093/aobpla/plab021)
Supplement: plab021_suppl_Supplementary_Materials [file plab021_suppl_supplementary_materials.zip › plab021_suppl_MarkoG_20167R2_supplementary_data.xlsx]

## Sheet: Read.me
	site			sampled juniper population (Bugac, Bócsa, Orgovány)
	samplingarea			sampled area within a population
	ID			plant identification code
	sex			sex (male: 1, female: 2)
	sex_male			male or not (male: 1, female: 0)
	age_bin			age class (juvenile, adult)
	age			calculated plant age (in year)
	canopyposition			sampled position within canopy (lower, middle, upper)
	eoil_yield			essential oil yield (in ml 100g d.m-1)
	eoil_yield_mean			individual mean of essential oil yields (in ml 100g d.m-1)
	eoil_yield_mean_resid			generated model residuals related to the individual mean of essential oil yields (without dimension)
	height			plant height (in metre)
	height_agecorrected_res			age-corrected plant height (without dimension)
	infestation			presence of scale insect (no: 0, yes: 1)
	steamdiam			plant basal diameter (in centimetre)

## Sheet: database_Table1
site	age_bin	ID	sex	height	steamdiam	age
Bugac	adult	Bu1	female	2.4	9.3	37.3432
Bugac	adult	Bu2	female	2.4	10.9	43.4624
Bugac	adult	Bu3	female	3	11.7	46.5219
Bugac	adult	Bu4	female	2	8.6	34.666
Bugac	adult	Bu5	female	4.6	11.3	44.9922
Bugac	adult	Bu6	male	5.5	12.2	48.4342
Bugac	adult	Bu7	male	3.6	11.3	44.9922
Bugac	adult	Bu8	male	5.5	17	66.7918
Bugac	adult	Bu9	female	3.2	8.9	35.8133
Bugac	adult	Bu10	male	3.5	9.9	39.6379
Bugac	adult	Bu11	male	5	14	55.3183
Bugac	adult	Bu12	female	3	7.3	29.6942
Bugac	adult	Bu13	female	4	11.1	44.2272
Bugac	adult	Bu14	female	4.2	8.7	35.0485
Bugac	adult	Bu15	female	3.6	6.2	25.4872
Bugac	adult	Bu16	female	4	8	32.3713
Bugac	adult	Bu17	female	4.5	13.4	53.0236
Bugac	adult	Bu18	female	4.4	13.2	52.2587
Bugac	adult	Bu19	female	3.2	10.2	40.7852
Bugac	adult	Bu20	female	2	3.3	14.3962
Bugac	juvenile	Buj1	unknown	0.8	1.3	6.74715
Bugac	juvenile	Buj2	unknown	1	1.3	6.74715
Bugac	juvenile	Buj3	unknown	1	1.2	6.3647
Bugac	juvenile	Buj4	unknown	0.4	0.9	5.21735
Bugac	juvenile	Buj5	unknown	0.4	0.85	5.02613
Bugac	juvenile	Buj6	female	0.8	1.5	7.51205
Bugac	juvenile	Buj7	unknown	0.8	0.9	5.21735
Bugac	juvenile	Buj8	unknown	1	2.4	10.9541
Bugac	juvenile	Buj9	unknown	1.2	3	13.2488
Bugac	juvenile	Buj10	unknown	0.8	1.5	7.51205
Bocsa	adult	Bo1	female	3.2	7.4	30.0766
Bocsa	adult	Bo2	female	4	12.6	49.964
Bocsa	adult	Bo3	female	4	9.6	38.4905
Bocsa	adult	Bo4	male	6	12.3	48.8167
Bocsa	adult	Bo5	male	4.2	11.5	45.757
Bocsa	adult	Bo6	female	4.2	4.9	20.5154
Bocsa	adult	Bo7	male	5.5	8.6	34.666
Bocsa	adult	Bo8	female	3	5.4	22.4276
Bocsa	adult	Bo9	male	1.8	2.5	11.3366
Bocsa	adult	Bo10	female	3.5	8.5	34.2835
Bocsa	adult	Bo11	female	3.5	8.7	35.0485
Bocsa	adult	Bo12	female	6	11.4	45.3746
Bocsa	adult	Bo13	female	3.2	8.6	34.666
Bocsa	adult	Bo14	male	3.5	7.1	28.9292
Bocsa	adult	Bo15	female	7	11	43.8448
Bocsa	adult	Bo16	female	4.5	13.5	53.4061
Bocsa	adult	Bo17	male	5.5	15.3	60.2901
Bocsa	adult	Bo18	male	4.2	8	32.3713
Bocsa	adult	Bo19	male	4	6.8	27.7819
Bocsa	adult	Bo20	female	4	9.3	37.3432
Bocsa	juvenile	Boj1	unknown	1	2.3	10.5716
Bocsa	juvenile	Boj2	unknown	1	1.3	6.74715
Bocsa	juvenile	Boj3	unknown	0.5	1.3	6.74715
Bocsa	juvenile	Boj4	unknown	1	2.7	12.1014
Bocsa	juvenile	Boj5	unknown	1	1.4	7.1296
Bocsa	juvenile	Boj6	unknown	1.2	1.4	7.1296
Bocsa	juvenile	Boj7	unknown	1	1	5.5998
Bocsa	juvenile	Boj8	unknown	0.8	1.4	7.1296
Bocsa	juvenile	Boj9	unknown	1	1.6	7.8945
Bocsa	juvenile	Boj10	unknown	1	1.2	6.3647
Orgovany	adult	Or1	male	2.2	4.3	18.2206
Orgovany	adult	Or2	female	3	6.2	25.4872
Orgovany	adult	Or3	female	3.5	7.6	30.8415
Orgovany	adult	Or4	female	3	11.8	46.9044
Orgovany	adult	Or5	female	3.7	8.8	35.4309
Orgovany	adult	Or6	male	5	11.3	44.9922
Orgovany	adult	Or7	female	2.4	6.8	27.7819
Orgovany	adult	Or8	male	5	11.9	47.2869
Orgovany	adult	Or9	male	5	12.7	50.3464
Orgovany	adult	Or10	female	2.5	12.7	50.3464
Orgovany	adult	Or11	female	4.4	9.4	37.7256
Orgovany	adult	Or12	female	3.2	7.8	31.6064
Orgovany	adult	Or13	female	2.4	10.3	41.1677
Orgovany	adult	Or14	female	3.5	12.1	48.0517
Orgovany	adult	Or15	female	4.2	12.3	48.8167
Orgovany	adult	Or16	female	4.7	14.8	58.3779
Orgovany	adult	Or17	male	5	11.7	46.5219
Orgovany	adult	Or18	female	2.8	11.9	47.2869
Orgovany	adult	Or19	male	4.5	14.7	57.9954
Orgovany	adult	Or20	male	2	6.8	27.7819
Orgovany	juvenile	Orj1	female	1.2	2	9.4243
Orgovany	juvenile	Orj2	unknown	1	1.9	9.04185
Orgovany	juvenile	Orj3	unknown	1.1	1.7	8.27695
Orgovany	juvenile	Orj4	unknown	0.6	0.9	5.21735
Orgovany	juvenile	Orj5	unknown	1.2	2.6	11.719
Orgovany	juvenile	Orj6	unknown	0.6	1	5.5998
Orgovany	juvenile	Orj7	unknown	0.5	0.9	5.21735
Orgovany	juvenile	Orj8	unknown	0.7	1.1	5.98225
Orgovany	juvenile	Orj9	unknown	0.6	0.65	4.26122
Orgovany	juvenile	Orj10	unknown	0.5	1.2	6.3647

## Sheet: database_Table2_Fig1_Fig3
site	ID	sex	age_bin	age	height	steamdiam	canopyposition	eoil_yield	infestation
Bugac	Bu1	2	adult	37.3432	2.4	9.3	lower	0.204098	0
Bugac	Bu1	2	adult	37.3432	2.4	9.3	middle	0.241199	0
Bugac	Bu1	2	adult	37.3432	2.4	9.3	upper	0.573289	1
Bugac	Bu2	2	adult	43.4624	2.4	10.9	lower	0.177518	0
Bugac	Bu2	2	adult	43.4624	2.4	10.9	middle	0.211819	0
Bugac	Bu2	2	adult	43.4624	2.4	10.9	upper	0.125371	0
Bugac	Bu3	2	adult	46.5219	3	11.7	lower	0.130533	1
Bugac	Bu3	2	adult	46.5219	3	11.7	middle	0.112546	0
Bugac	Bu3	2	adult	46.5219	3	11.7	upper	0.185931	0
Bugac	Bu5	2	adult	44.9922	4.6	11.3	lower	0.0715601	0
Bugac	Bu5	2	adult	44.9922	4.6	11.3	middle	0.242779	0
Bugac	Bu5	2	adult	44.9922	4.6	11.3	upper	0.335715	0
Bugac	Bu6	1	adult	48.4342	5.5	12.2	lower	0.1422	0
Bugac	Bu6	1	adult	48.4342	5.5	12.2	middle	0.232008	0
Bugac	Bu6	1	adult	48.4342	5.5	12.2	upper	0.215481	0
Bugac	Bu7	1	adult	44.9922	3.6	11.3	lower	0.194217	0
Bugac	Bu7	1	adult	44.9922	3.6	11.3	middle	0.294147	0
Bugac	Bu7	1	adult	44.9922	3.6	11.3	upper	0.358683	0
Bugac	Bu8	1	adult	66.7918	5.5	17	lower	0.0831204	0
Bugac	Bu8	1	adult	66.7918	5.5	17	middle	0.245181	1
Bugac	Bu8	1	adult	66.7918	5.5	17	upper	0.0385509	0
Bugac	Bu9	2	adult	35.8133	3.2	8.9	lower	0.132765	0
Bugac	Bu9	2	adult	35.8133	3.2	8.9	middle	0.258281	0
Bugac	Bu9	2	adult	35.8133	3.2	8.9	upper	0.29325	0
Bugac	Bu10	1	adult	39.6379	3.5	9.9	lower	0.223197	0
Bugac	Bu10	1	adult	39.6379	3.5	9.9	middle	0.330614	0
Bugac	Bu10	1	adult	39.6379	3.5	9.9	upper	0.234546	1
Bugac	Bu11	1	adult	55.3183	5	14	lower	0.220327	0
Bugac	Bu11	1	adult	55.3183	5	14	middle	0.0954762	0
Bugac	Bu11	1	adult	55.3183	5	14	upper	0.233656	1
Bugac	Bu12	2	adult	29.6942	3	7.3	lower	0.181858	0
Bugac	Bu14	2	adult	35.0485	4.2	8.7	lower	0.069677	1
Bugac	Bu14	2	adult	35.0485	4.2	8.7	middle	0.222565	1
Bugac	Bu14	2	adult	35.0485	4.2	8.7	upper	0.183895	1
Bugac	Bu16	2	adult	32.3713	4	8	lower	0.13313	0
Bugac	Bu16	2	adult	32.3713	4	8	middle	0.0848232	0
Bugac	Bu16	2	adult	32.3713	4	8	upper	0.214464	0
Bugac	Bu17	2	adult	53.0236	4.5	13.4	lower	0.0461878	0
Bugac	Bu17	2	adult	53.0236	4.5	13.4	middle	0.340994	1
Bugac	Bu17	2	adult	53.0236	4.5	13.4	upper	0.366241	0
Bugac	Bu18	2	adult	52.2587	4.4	13.2	lower	0.203952	0
Bugac	Bu18	2	adult	52.2587	4.4	13.2	middle	0.277009	0
Bugac	Bu18	2	adult	52.2587	4.4	13.2	upper	0.34041	0
Bugac	Bu19	2	adult	40.7852	3.2	10.2	lower	0.0168811	0
Bugac	Bu19	2	adult	40.7852	3.2	10.2	middle	0.202555	1
Bugac	Bu19	2	adult	40.7852	3.2	10.2	upper	0.199064	0
Bocsa	Bo1	2	adult	30.0766	3.2	7.4	lower	0.284843	0
Bocsa	Bo1	2	adult	30.0766	3.2	7.4	middle	0.108249	0
Bocsa	Bo1	2	adult	30.0766	3.2	7.4	upper	0.314056	0
Bocsa	Bo2	2	adult	49.964	4	12.6	lower	0.174882	0
Bocsa	Bo2	2	adult	49.964	4	12.6	middle	0.179041	0
Bocsa	Bo2	2	adult	49.964	4	12.6	upper	0.146078	1
Bocsa	Bo3	2	adult	38.4905	4	9.6	lower	0.160377	0
Bocsa	Bo3	2	adult	38.4905	4	9.6	middle	0.118916	0
Bocsa	Bo3	2	adult	38.4905	4	9.6	upper	0.0998699	1
Bocsa	Bo4	1	adult	48.8167	6	12.3	lower	0.452568	0
Bocsa	Bo4	1	adult	48.8167	6	12.3	middle	0.312594	1
Bocsa	Bo4	1	adult	48.8167	6	12.3	upper	0.420083	1
Bocsa	Bo5	1	adult	45.757	4.2	11.5	lower	0.149911	1
Bocsa	Bo5	1	adult	45.757	4.2	11.5	middle	0.221332	0
Bocsa	Bo5	1	adult	45.757	4.2	11.5	upper	0.249462	0
Bocsa	Bo7	1	adult	34.666	5.5	8.6	lower	0.200153	0
Bocsa	Bo7	1	adult	34.666	5.5	8.6	middle	0.23153	0
Bocsa	Bo7	1	adult	34.666	5.5	8.6	upper	0.185136	0
Bocsa	Bo9	1	adult	11.3366	1.8	2.5	lower	0.420189	1
Bocsa	Bo9	1	adult	11.3366	1.8	2.5	middle	0.344987	0
Bocsa	Bo9	1	adult	11.3366	1.8	2.5	upper	0.395308	0
Bocsa	Bo10	2	adult	34.2835	3.5	8.5	lower	0.0706336	0
Bocsa	Bo10	2	adult	34.2835	3.5	8.5	middle	0.235008	0
Bocsa	Bo10	2	adult	34.2835	3.5	8.5	upper	0.220082	0
Bocsa	Bo11	2	adult	35.0485	3.5	8.7	lower	0.237057	1
Bocsa	Bo11	2	adult	35.0485	3.5	8.7	middle	0.207872	0
Bocsa	Bo12	2	adult	45.3746	6	11.4	lower	0.131757	0
Bocsa	Bo12	2	adult	45.3746	6	11.4	middle	0.157952	0
Bocsa	Bo12	2	adult	45.3746	6	11.4	upper	0.225303	0
Bocsa	Bo13	2	adult	34.666	3.2	8.6	lower	0.249048	0
Bocsa	Bo13	2	adult	34.666	3.2	8.6	middle	0.30718	1
Bocsa	Bo13	2	adult	34.666	3.2	8.6	upper	0.375006	0
Bocsa	Bo14	1	adult	28.9292	3.5	7.1	lower	0.344383	0
Bocsa	Bo14	1	adult	28.9292	3.5	7.1	middle	0.27748	0
Bocsa	Bo14	1	adult	28.9292	3.5	7.1	upper	0.535065	0
Bocsa	Bo16	2	adult	53.4061	4.5	13.5	lower	0.0444427	0
Bocsa	Bo16	2	adult	53.4061	4.5	13.5	middle	0.132902	0
Bocsa	Bo16	2	adult	53.4061	4.5	13.5	upper	0.2091	0
Bocsa	Bo17	1	adult	60.2901	5.5	15.3	lower	0.0737152	0
Bocsa	Bo17	1	adult	60.2901	5.5	15.3	middle	0.12226	0
Bocsa	Bo17	1	adult	60.2901	5.5	15.3	upper	0.208042	0
Bocsa	Bo18	1	adult	32.3713	4.2	8	lower	0.261881	0
Bocsa	Bo18	1	adult	32.3713	4.2	8	middle	0.356911	0
Bocsa	Bo18	1	adult	32.3713	4.2	8	upper	0.340763	0
Bocsa	Bo19	1	adult	27.7819	4	6.8	lower	0.246143	0
Bocsa	Bo19	1	adult	27.7819	4	6.8	middle	0.21013	0
Bocsa	Bo19	1	adult	27.7819	4	6.8	upper	0.293977	0
Bocsa	Bo20	2	adult	37.3432	4	9.3	lower	0.391868	0
Bocsa	Bo20	2	adult	37.3432	4	9.3	middle	0.269588	0
Bocsa	Bo20	2	adult	37.3432	4	9.3	upper	0.21891	0
Orgovany	Or1	1	adult	18.2206	2.2	4.3	lower	0.237059	1
Orgovany	Or1	1	adult	18.2206	2.2	4.3	middle	0.455032	1
Orgovany	Or1	1	adult	18.2206	2.2	4.3	upper	0.579611	1
Orgovany	Or2	2	adult	25.4872	3	6.2	lower	0.134416	1
Orgovany	Or2	2	adult	25.4872	3	6.2	middle	0.117756	1
Orgovany	Or2	2	adult	25.4872	3	6.2	upper	0.201459	1
Orgovany	Or3	2	adult	30.8415	3.5	7.6	lower	0.0810429	0
Orgovany	Or3	2	adult	30.8415	3.5	7.6	middle	0.204271	0
Orgovany	Or3	2	adult	30.8415	3.5	7.6	upper	0.168853	0
Orgovany	Or4	2	adult	46.9044	3	11.8	lower	0.153872	1
Orgovany	Or4	2	adult	46.9044	3	11.8	middle	0.156862	1
Orgovany	Or4	2	adult	46.9044	3	11.8	upper	0.13245	0
Orgovany	Or5	2	adult	35.4309	3.7	8.8	lower	0.26055	1
Orgovany	Or5	2	adult	35.4309	3.7	8.8	middle	0.347397	1
Orgovany	Or5	2	adult	35.4309	3.7	8.8	upper	0.249095	1
Orgovany	Or6	1	adult	44.9922	5	11.3	lower	0.194058	0
Orgovany	Or6	1	adult	44.9922	5	11.3	middle	0.209702	1
Orgovany	Or6	1	adult	44.9922	5	11.3	upper	0.178157	1
Orgovany	Or8	1	adult	47.2869	5	11.9	lower	0.362549	1
Orgovany	Or8	1	adult	47.2869	5	11.9	middle	0.362104	0
Orgovany	Or8	1	adult	47.2869	5	11.9	upper	0.547674	0
Orgovany	Or9	1	adult	50.3464	5	12.7	lower	0.296491	1
Orgovany	Or9	1	adult	50.3464	5	12.7	middle	0.187647	0
Orgovany	Or9	1	adult	50.3464	5	12.7	upper	0.37802	0
Orgovany	Or10	2	adult	50.3464	2.5	12.7	lower	0.107264	1
Orgovany	Or10	2	adult	50.3464	2.5	12.7	middle	0.174731	1
Orgovany	Or10	2	adult	50.3464	2.5	12.7	upper	0.178576	1
Orgovany	Or11	2	adult	37.7256	4.4	9.4	lower	0.359034	0
Orgovany	Or11	2	adult	37.7256	4.4	9.4	middle	0.224818	0
Orgovany	Or11	2	adult	37.7256	4.4	9.4	upper	0.387615	1
Orgovany	Or12	2	adult	31.6064	3.2	7.8	lower	0.250058	0
Orgovany	Or12	2	adult	31.6064	3.2	7.8	middle	0.314748	0
Orgovany	Or12	2	adult	31.6064	3.2	7.8	upper	0.17191	1
Orgovany	Or13	2	adult	41.1677	2.4	10.3	lower	0.0841492	0
Orgovany	Or13	2	adult	41.1677	2.4	10.3	middle	0.0900309	0
Orgovany	Or13	2	adult	41.1677	2.4	10.3	upper	0.0726487	0
Orgovany	Or15	2	adult	48.8167	4.2	12.3	lower	0.171029	1
Orgovany	Or15	2	adult	48.8167	4.2	12.3	middle	0.332442	1
Orgovany	Or15	2	adult	48.8167	4.2	12.3	upper	0.220543	1
Orgovany	Or16	2	adult	58.3779	4.7	14.8	lower	0.16463	1
Orgovany	Or16	2	adult	58.3779	4.7	14.8	middle	0.30152	1
Orgovany	Or16	2	adult	58.3779	4.7	14.8	upper	0.292437	1
Orgovany	Or20	1	adult	27.7819	2	6.8	lower	0.25412	0
Orgovany	Or20	1	adult	27.7819	2	6.8	middle	0.422575	1
Orgovany	Or20	1	adult	27.7819	2	6.8	upper	0.184251	0

## Sheet: database_Fig2
site	age_bin	ID	eoil_yield_mean	sex	steamdiam	age	eoil_yield_mean_resid
Bugac	adult	Bu1	0.339529	2	9.3	37.343	0.0882097
Bugac	adult	Bu2	0.171569	2	10.9	43.462	-0.0430581
Bugac	adult	Bu3	0.143003	2	11.7	46.521	-0.0542993
Bugac	adult	Bu5	0.216685	2	11.3	44.992	0.0108286
Bugac	adult	Bu6	0.196563	1	12.2	48.434	0.00963834
Bugac	adult	Bu7	0.282349	1	11.3	44.992	0.076493
Bugac	adult	Bu8	0.122284	1	17	66.791	0.01485
Bugac	adult	Bu9	0.228099	2	8.9	35.813	-0.0326098
Bugac	adult	Bu10	0.262786	1	9.9	39.637	0.0254525
Bugac	adult	Bu11	0.183153	1	14	55.318	0.0303343
Bugac	adult	Bu12	0.181858	2	7.3	29.694	-0.115422
Bugac	adult	Bu14	0.158712	2	8.7	35.484	-0.104015
Bugac	adult	Bu16	0.144139	2	8	32.371	-0.137511
Bugac	adult	Bu17	0.251141	2	13.4	53.236	0.088558
Bugac	adult	Bu18	0.27379	2	13.2	52.258	0.106455
Bugac	adult	Bu19	0.1395	2	10.2	40.785	-0.0909191
Bocsa	adult	Bo1	0.235716	2	7.4	30.766	-0.0554142
Bocsa	adult	Bo2	0.166667	2	12.6	49.964	-0.0122306
Bocsa	adult	Bo3	0.126388	2	9.6	38.49	-0.117916
Bocsa	adult	Bo4	0.395081	1	12.3	48.816	0.210184
Bocsa	adult	Bo5	0.206901	1	11.5	45.757	0.00535261
Bocsa	adult	Bo7	0.205606	1	8.6	34.666	-0.0621319
Bocsa	adult	Bo9	0.386828	1	2.5	11.336	0.0772759
Bocsa	adult	Bo10	0.175241	2	8.5	34.283	-0.0948372
Bocsa	adult	Bo11	0.222464	2	8.7	35.484	-0.0402628
Bocsa	adult	Bo12	0.171671	2	11.4	45.374	-0.0320276
Bocsa	adult	Bo13	0.310411	2	8.6	34.666	0.0426727
Bocsa	adult	Bo14	0.385642	1	7.1	28.929	0.0840903
Bocsa	adult	Bo16	0.128815	2	13.5	53.406	-0.0329525
Bocsa	adult	Bo17	0.134672	1	15.3	60.29	0.00323333
Bocsa	adult	Bo18	0.319851	1	8	32.371	0.0382012
Bocsa	adult	Bo19	0.250084	1	6.8	27.781	-0.0576577
Bocsa	adult	Bo20	0.293455	2	9.3	37.343	0.0421364
Orgovany	adult	Or1	0.423901	1	4.3	18.22	0.0853262
Orgovany	adult	Or2	0.15121	2	6.2	25.487	-0.16786
Orgovany	adult	Or3	0.151389	2	7.6	30.841	-0.139305
Orgovany	adult	Or4	0.14326	2	11.8	46.904	-0.0519348
Orgovany	adult	Or5	0.28568	2	8.8	35.43	0.0226221
Orgovany	adult	Or6	0.193972	1	11.3	44.992	-0.0118838
Orgovany	adult	Or8	0.424109	1	11.9	47.286	0.231001
Orgovany	adult	Or9	0.287386	1	12.7	50.346	0.110454
Orgovany	adult	Or10	0.153524	2	12.7	50.346	-0.0234088
Orgovany	adult	Or11	0.323822	2	9.4	37.725	0.0748434
Orgovany	adult	Or12	0.245572	2	7.8	31.606	-0.0406311
Orgovany	adult	Or13	0.0822763	2	10.3	41.167	-0.145859
Orgovany	adult	Or15	0.241338	2	12.3	48.816	0.0564408
Orgovany	adult	Or16	0.252862	2	14.8	58.377	0.113518
Orgovany	adult	Or20	0.286982	1	6.8	27.781	-0.020759
Bugac	juvenile	BuF1	0.167035	0	1.3	6.7471	-0.0725257
Bugac	juvenile	BuF2	0.0890585	0	1.3	6.7471	-0.150502
Bugac	juvenile	BuF3	0.0461022	0	1.2	6.3647	-0.18493
Bugac	juvenile	BuF4	0.0709677	0	0.9	5.2173	-0.131438
Bugac	juvenile	BuF5	0.256917	0	0.85	5.2612	0.0533279
Bugac	juvenile	BuF6	0.202207	2	1.5	7.512	-0.0530061
Bugac	juvenile	BuF7	0.322292	0	0.9	5.2173	0.119886
Bugac	juvenile	BuF8	0.251784	0	2.4	10.954	-0.0538904
Bugac	juvenile	BuF9	0.558606	0	3	13.248	0.23387
Bugac	juvenile	BuF10	0.370968	0	1.5	7.512	0.115755
Bocsa	juvenile	BoF1	0.226457	0	2.3	10.571	-0.0750196
Bocsa	juvenile	BoF2	0.199566	0	1.3	6.7471	-0.0399947
Bocsa	juvenile	BoF3	0.328502	0	1.3	6.7471	0.0889414
Bocsa	juvenile	BoF4	0.344304	0	2.7	12.101	0.0278663
Bocsa	juvenile	BoF5	0.0547068	0	1.4	7.1296	-0.192909
Bocsa	juvenile	BoF6	0.495736	0	1.4	7.1296	0.24812
Bocsa	juvenile	BoF7	0.10143	0	1	5.5998	-0.111045
Bocsa	juvenile	BoF8	0.246851	0	1.4	7.1296	-0.000765269
Bocsa	juvenile	BoF9	0.161577	0	1.6	7.8945	-0.100794
Bocsa	juvenile	BoF10	0.196193	0	1.2	6.3647	-0.0348393
Orgovany	juvenile	OrF1	0.174767	2	2	9.4243	-0.112159
Orgovany	juvenile	OrF2	0.239943	0	1.9	9.4185	-0.0469019
Orgovany	juvenile	OrF3	0.520917	0	1.7	8.2769	0.251812
Orgovany	juvenile	OrF4	0.16235	0	0.9	5.2173	-0.0400563
Orgovany	juvenile	OrF5	0.501813	0	2.6	11.719	0.188671
Orgovany	juvenile	OrF6	0.21424	0	1	5.5998	0.00176579
Orgovany	juvenile	OrF7	0.0595865	0	0.9	5.2173	-0.142819
Orgovany	juvenile	OrF8	0.383809	0	1.1	5.9822	0.1618
Orgovany	juvenile	OrF9	0.28842	0	0.65	4.2612	0.113646
Orgovany	juvenile	OrF10	0.363464	0	1.2	6.3647	0.132431

## Sheet: database_Fig4
site	sex	age	height	height_agecorrected_res
Bugac	1	40.8	4	0.231954
Bugac	2	9	1.4	0.196178
Bugac	2	7.9	1.15	0.103294
Bugac	1	33.1	4.5	1.08764
Bugac	1	8.3	1.15	0.0456914
Bugac	1	10.6	1.25	-0.174164
Bugac	1	82.1	5	0.315937
Bugac	1	60.3	1.5	-2.83668
Bugac	1	51.1	4.5	0.387257
Bugac	1	51.9	4.5	0.365139
Bugac	1	44.6	4.5	0.590357
Bugac	1	48.8	5	0.954141
Bugac	1	34.7	4.7	1.20487
Bugac	2	24.7	3.5	0.622229
Bugac	1	30.5	2.5	-0.766102
Bugac	1	64.9	3	-1.42769
Bugac	2	47.3	4.5	0.500581
Bugac	1	39.3	4.5	0.793405
Bugac	2	25.1	2.8	-0.10769
Bugac	1	30.8	5	1.71623
Bugac	1	58.8	4.7	0.3957
Bugac	1	52.3	2.7	-1.44571
Bugac	1	48.4	4.5	0.466299
Bugac	2	36.6	2.8	-0.786976
Bugac	2	39.3	4	0.293405
Bugac	2	39.6	3.4	-0.319157
Bugac	2	18.2	2.2	-0.112348
Bugac	2	28.5	3.2	0.0573725
Bugac	1	48.4	2.5	-1.5337
Bugac	2	32.4	4	0.625536
Bugac	1	58.4	6	1.70458
Bugac	1	34.3	3.75	0.275077
Bugac	1	43.8	3	-0.881395
Bugac	2	93.6	5	0.195016
Bugac	2	62.6	5	0.616324
Bugac	1	89.7	5	0.232618
Bugac	1	25.9	3.4	0.433973
Bugac	2	63.3	4.5	0.102625
Bugac	1	35.8	3.4	-0.149123
Bugac	1	62.2	4	-0.375725
Bugac	1	89.7	4.5	-0.267382
Bugac	1	120.3	5	0.00338568
Bugac	2	22.4	2.6	-0.0954669
Bugac	2	19.4	2.4	-0.0289506
Bugac	2	31.6	4	0.670155
Bugac	1	53.4	4.5	0.32516
Bugac	1	51.1	4.5	0.387257
Bugac	2	21.3	2.4	-0.201714
Bugac	1	52.6	3.7	-0.453755
Bugac	1	12.9	1.1	-0.621194
Bugac	2	11.3	0.75	-0.767125
Bugac	1	66.8	4	-0.461987
Bugac	1	22.4	2.8	0.104533
Bugac	1	48.1	3.4	-0.624476
Bugac	1	28.2	1.8	-1.32321
Bugac	2	9.4	0.5	-0.759879
Bugac	1	90.5	4.2	-0.575356
Bugac	2	58	3.4	-0.886432
Bugac	2	72.5	3.4	-1.15496
Bugac	1	78.3	5	0.363446
Bugac	1	61.4	5	0.640453
Bugac	2	62.6	4.4	0.0163237
Bugac	1	61.1	6.5	2.14662
Bugac	1	55.3	3.5	-0.722851
Bugac	1	43.1	5	1.14398
Bugac	1	44.6	4	0.090357
Bugac	1	37.3	2.9	-0.719165
Bugac	1	56.8	4	-0.258815
Bugac	1	39.6	6	2.28084
Bugac	1	35	6	2.48991
Bugac	1	47.7	4.5	0.487968
Bugac	1	64.9	3	-1.42769
Bugac	1	25.9	3.7	0.733973
Bugac	1	51.1	5	0.887257
Bugac	1	66.8	5	0.538013
Bugac	1	62.6	4	-0.383676
Bugac	2	70.6	4.5	-0.0255077
Bugac	1	51.9	3.2	-0.934861
Bugac	1	11.7	1.6	0.0307475
Bugac	1	58	4	-0.286432
Bugac	2	19.4	3.2	0.771049
Bugac	1	62.2	4.5	0.124275
Bugac	2	40	4	0.264307
Bugac	2	44.6	3.5	-0.409643
Bugac	2	30.8	3.5	0.216231
Bugac	2	36.6	4.5	0.913024
Bugac	1	63	4.5	0.108463
Bugac	2	51.1	4	-0.112743
Bugac	2	131.8	7	1.94537
Bugac	1	12.5	2	0.328707
Bugac	1	89.7	4	-0.767382
Bugac	1	105	2.5	-2.39892
Bugac	1	58.8	2.2	-2.1043
Bugac	2	28.9	1.8	-1.36814
Bugac	2	47.3	3.5	-0.499419
Bugac	2	41.2	3	-0.783873
Bugac	1	46.1	4.5	0.539459
Bugac	1	101.2	4	-0.869972
Bugac	2	42.3	3	-0.826238
Bugac	2	53.4	4.5	0.32516
Bugac	1	91.3	5.5	0.716808
Bugac	1	97.4	5	0.161253
Bugac	1	68.7	6	1.50545
Bugac	1	89.7	6	1.23262
Bugac	2	32.4	3.5	0.125536
Bugac	2	47.3	2.5	-1.49942
Bugac	2	60.3	5	0.663316
Bugac	2	39.3	3.5	-0.206595
Bugac	2	28.2	2.8	-0.323214
Bugac	2	37.7	3.2	-0.437179
Bugac	1	28.5	2.5	-0.642627
Bugac	2	24.3	3.5	0.652661
Bugac	1	33.1	4.5	1.08764
Bugac	2	26.3	2.2	-0.794464
Bugac	1	35.4	3.5	-0.0297556
Bugac	1	40	5	1.26431
Bugac	1	42.3	4.1	0.273762
Bugac	1	52.3	3.5	-0.645709
Bugac	2	12.9	1.5	-0.221194
Bugac	2	37.3	3.5	-0.119165
Bugac	1	71.4	4.5	-0.0380856
Bugac	2	6.7	0.5	-0.371294
Bugac	2	44.6	3.2	-0.709643
Bugac	2	48.1	2	-2.02448
Bugac	2	29.7	2.5	-0.717923
Bugac	2	39.3	3	-0.706595
Bugac	2	28.2	2	-1.12321
Bugac	1	40	3.7	-0.0356929
Bugac	2	29.3	4	0.806764
Bugac	2	24.3	2.5	-0.347339
Bugac	2	17.1	2.8	0.599908
Bugac	1	16.7	2.2	0.0420413
Bugac	2	23.2	2.9	0.139078
Bugac	2	38.5	3	-0.672405
Bugac	2	28.9	2.5	-0.66814
Bugac	2	23.2	1.25	-1.51092
Bugac	1	33.1	4	0.587644
Bugac	2	5.6	0.4	-0.308358
Bugac	2	63	5	0.608463
Bugac	1	56.1	4	-0.242237
Bugac	1	30.5	4.5	1.2339
Bugac	1	56.5	4.5	0.248247
Bugac	2	49.6	3	-1.0697
Bugac	1	44.2	3	-0.895618
Bugac	2	70.6	5	0.474492
Bugac	1	53	3.6	-0.564364
Bugac	1	63	4.2	-0.191537
Bugac	1	46.1	4.3	0.339459
Bugac	1	42.3	4.3	0.473762
Bugac	1	74.4	4	-0.583006
Bugac	1	49.6	3.2	-0.869696
Bugac	1	101.2	5	0.130028
Bugac	2	41.6	3	-0.799473
Bugac	1	26.3	3	0.00553613
Bugac	2	3.3	0.35	-0.0219171
Bugac	1	41.9	4.5	0.688974
Bugac	1	52.6	3.8	-0.353755
Bugac	1	84	3.5	-1.20627
Bugac	2	39.3	5	1.29341
Bugac	2	43.1	3	-0.85602
Bugac	1	85.9	4	-0.727517
Bugac	1	66.8	6	1.53801
Bugac	2	74.4	2.2	-2.38301
Bugac	1	57.6	5.5	1.22266
Bugac	2	70.6	2	-2.52551
Bugac	2	72.5	4.5	-0.0549591
Bugac	1	59.9	3	-1.32819
Bugac	2	30.1	2.5	-0.742209
Bugac	1	68.7	5	0.505447
Bugac	2	44.2	2.1	-1.79562
Bugac	2	26.3	2	-0.994464
Bugac	2	56.1	2.2	-2.04224
Bugac	1	17.8	1.5	-0.772133
Bugac	2	41.2	2.2	-1.58387
Bugac	1	4.5	0.43	-0.115563
Bugac	2	45	2.9	-1.02347
Bugac	2	22.8	2.5	-0.228475
Bugac	1	21.3	1.5	-1.10171
Bugac	2	37.7	3.9	0.262821
Bugac	1	85.9	5	0.272483
Bugac	2	27	2	-1.04309
Bugac	2	38.9	3	-0.689627
Bugac	1	27.8	1.9	-1.19695
Bugac	1	49.2	2	-2.05786
Bugac	1	32	3.5	0.147667
Bugac	2	82.1	2	-2.68406
Bugac	2	66.8	4	-0.461987
Bugac	2	17.8	2.2	-0.0721329
Bugac	1	22.8	4	1.27152
Bugac	1	19.4	2.8	0.371049
Bugac	1	51.1	3.7	-0.412743
Bugac	2	33.1	4.5	1.08764
Bugac	1	62.6	3	-1.38368
Bugac	1	41.9	3	-0.811026
Bugac	2	56.5	3	-1.25175
Bugac	1	40.8	3.3	-0.468046
Bugac	1	44.2	3	-0.895618
Bugac	1	43.5	2.5	-1.3706
Bugac	2	97.4	5	0.161253
Bugac	2	33.5	3.8	0.366459
Bugac	1	46.1	4.5	0.539459
Bugac	1	52.3	6.5	2.35429
Bugac	2	31.2	3.2	-0.106993
Bugac	1	51.5	4	-0.123873
Bugac	2	39.3	3.5	-0.206595
Bugac	1	43.1	4.5	0.64398
Bugac	2	56.1	5	0.757763
Bugac	2	40.4	2	-1.75199
Bugac	1	52.6	4	-0.153755
Bugac	1	80.2	7	2.33915
Bugac	1	70.6	5	0.474492
Bugac	2	27.8	3.5	0.40305
Bugac	1	17.8	2.4	0.127867
Bugac	1	64.9	5	0.572309
Bugac	2	39.3	4	0.293405
Bugac	1	70.6	4	-0.525508
Bugac	1	5.6	0.18	-0.528358
Bugac	1	40.8	3.2	-0.568046
Bugac	1	63	5.5	1.10846
Bugac	2	43.8	4	0.118605
Bugac	1	39.6	4.5	0.780843
Bugac	1	82.1	5	0.315937
Bugac	1	59.1	5	0.689108
Bugac	1	62.6	4.5	0.116324
Bugac	1	40	4.5	0.764307
Bugac	1	59.5	3	-1.31959
Bugac	2	39.3	4.2	0.493405
Bugac	1	85.9	6	1.27248
Bugac	1	139.5	5	-0.0878727
Bugac	2	45.8	4	0.0494297
Bugac	1	41.6	3.5	-0.299473
Bugac	2	53.4	5	0.82516
Bugac	2	48.4	4	-0.0337013
Bugac	2	46.1	5	1.03946
Bugac	2	47.3	4.5	0.500581
Bugac	2	28.2	1.8	-1.32321
Bugac	2	66.8	3.5	-0.961987
Bugac	2	33.5	3.5	0.0664593
Bugac	1	48.1	4	-0.0244764
Bugac	1	61.1	5	0.646616
Bugac	2	52.3	4.5	0.354291
Bugac	2	15.5	1.5	-0.527247
Bugac	1	7.9	2	0.953294
Bugac	2	33.5	3	-0.433541
Bugac	2	19	2.5	0.109253
Bugac	1	40.4	4	0.248012
Bugac	1	24	3.2	0.375828
Bugac	2	25.1	2.5	-0.40769
Bugac	1	52.6	5	0.846245
Bugac	2	52.3	5.5	1.35429
Bugac	1	51.5	5.5	1.37613
Bugac	1	82.1	5.5	0.815937
Bugac	1	47.7	3	-1.01203
Bugac	1	4.5	0.63	0.0844368
Bugac	1	74.4	5.2	0.616994
Bugac	1	40.4	4	0.248012
Bugac	1	11.3	1.75	0.232875
Bugac	2	7.1	0.86	-0.0701364
Bugac	1	38.5	6.5	2.8276
Bugac	1	43.5	5	1.1294
Bugac	1	45.4	1.5	-2.43712
Bugac	2	6.4	0.4	-0.42698
Bugac	1	85.9	5.5	0.772483
Bugac	2	7.1	0.8	-0.130136
Bugac	1	24.7	3.5	0.622229
Bugac	2	7.9	1.3	0.253294
Bugac	2	15.5	1.8	-0.227247
Bugac	2	7.9	1.1	0.0532935
Bugac	1	51.5	2	-2.12387
Bugac	2	36.6	4	0.413024
Bugac	2	26.3	1.8	-1.19446
Bugac	1	112.7	4	-0.951494
Bugac	1	9	1.8	0.596178
Bugac	1	9.4	1.5	0.240121
Bugac	1	8.7	1.3	0.138615
Bugac	2	11	2.2	0.722447
Bugac	1	14	2	0.145458
Bugac	1	11.7	1.8	0.230748
Bugac	2	9.4	1.2	-0.0598792
Bugac	2	14.4	2	0.0983777
Bugac	1	30.8	4	0.716231
Bugac	2	15.2	1.75	-0.243542
Bugac	2	33.5	3.5	0.0664593
Bugac	1	22.8	2	-0.728475
Bugac	1	54.9	2.2	-2.01298
Bugac	2	15.5	2.2	0.172753
Bugac	2	23.6	2.1	-0.692817
Bugac	2	55.3	2.4	-1.82285
Bugac	2	46.5	2.8	-1.17368
Bugac	2	37.3	4	0.380835
Bugac	2	27	2.5	-0.543092
Bugac	1	55.7	2.7	-1.5326
Bugac	1	29.7	3.5	0.282077
Bugac	1	47.7	2.6	-1.41203
Bugac	1	23.2	3	0.239078
Bugac	2	17.1	1.5	-0.700092
Bugac	2	34.7	2.5	-0.995134
Bugac	2	52.6	3.5	-0.653755
Bugac	2	34.7	3.3	-0.195134
Bugac	2	39.3	1.5	-2.20659
Bugac	1	48.4	4	-0.0337013
Bugac	1	56.5	4.5	0.248247
Bugac	1	38.1	3.3	-0.354924
Bugac	1	21.3	1.75	-0.851714
Bugac	1	31.2	2.5	-0.806993
Bugac	1	41.6	4.5	0.700527
Bugac	1	19	2.4	0.00925318
Bugac	2	33.9	3.3	-0.154394
Bugac	1	35.8	3	-0.549123
Bugac	1	37.3	2.5	-1.11916
Bugac	2	15.9	2.5	0.428456
Bugac	2	20.5	3.5	0.969311
Bugac	2	45	3.8	-0.123474
Bugac	2	25.5	3.8	0.862895
Bugac	2	20.1	3.5	1.00575
Bugac	2	28.2	4	0.876786
Bugac	1	89.7	5.5	0.732618
Bugac	2	32.8	3.3	-0.0962455
Bugac	1	41.2	2.6	-1.18387
Bugac	1	7.5	0.3	-0.68863
Bugac	1	23.2	3.4	0.639078
Bugac	1	29.3	4.5	1.30676
Bugac	1	27	3.5	0.456908
Bugac	1	28.9	3	-0.16814
Bugac	2	49.2	3	-1.05786
Bugac	1	25.1	3.5	0.59231
Bugac	1	30.8	4	0.716231
Bugac	1	16.7	1.2	-0.957959
Bugac	1	36.2	4	0.431805
Bugac	1	33.1	3.5	0.0876443
Bugac	1	24.7	3.5	0.622229
Bugac	1	15.5	2.8	0.772753
Bugac	2	31.6	4	0.670155
Bugac	2	31.2	3	-0.306993
Bugac	1	58.4	4.5	0.204581
Bugac	1	41.6	3.5	-0.299473
Bugac	1	41.9	5	1.18897
Bugac	1	85.9	3.5	-1.22752
Bugac	1	4.8	0.6	0.0102104
Bugac	2	143.3	1.9	-3.20289
Bugac	1	24.7	3.2	0.322229
Bugac	1	37	4	0.394526
Bugac	1	22.4	3.5	0.804533
Bugac	1	7.5	0.6	-0.38863
Bugac	1	32.4	3	-0.374464
Bugac	1	40	3	-0.735693
Bugac	2	48.8	3	-1.04586
Bugac	2	21.7	2.5	-0.13632
Bugac	1	101.2	5	0.130028
Bugac	1	108.9	6	1.0735
Bugac	1	48.1	3.5	-0.524476
Bugac	2	25.1	3	0.0923104
Bugac	1	61.4	7	2.64045
Bugac	1	5.2	4	3.351
Bugac	1	62.2	4	-0.375725
Bugac	1	44.6	4	0.090357
Bugac	1	57.2	5	0.731868
Bugac	1	40.8	3.8	0.0319536
Bugac	1	28.2	3	-0.123214
Bugac	1	58.8	5	0.6957
Bugac	1	64.1	4.5	0.087297
Bugac	1	28.9	3	-0.16814
Bugac	1	50	2.6	-1.48138
Bugac	2	35.4	4	0.470244
Bugac	2	28.2	2.5	-0.623214
Bugac	1	33.1	2.5	-0.912356
Bugac	2	51.5	3.5	-0.623873
Bugac	2	33.5	4	0.566459
Bugac	2	36.6	3.5	-0.0869765
Bugac	2	37	3	-0.605474
Bugac	2	35.4	2.8	-0.729756
Bugac	1	46.5	5	1.02632
Bugac	2	27.4	2	-1.07025
Bugac	1	37	4.3	0.694526
Bugac	1	48.1	4	-0.0244764
Bugac	2	60.3	3.5	-0.836684
Bugac	2	47.3	4	0.000580992
Bugac	1	40.4	3	-0.751988
Bugac	1	9.8	0.4	-0.915306
Bugac	1	43.8	3	-0.881395
Bugac	2	35.8	3.8	0.250877
Bugac	2	16.3	2.8	0.684888
Bugac	2	10.6	0.95	-0.474164
Bugac	2	39.6	3.8	0.0808427
Bugac	1	24.7	4	1.12223
Bugac	2	72.5	4.5	-0.0549591
Bugac	1	58.4	4.5	0.204581
Bugac	1	46.5	4	0.0263234
Bugac	2	36.6	5	1.41302
Bugac	2	70.6	5	0.474492
Bugac	1	89.4	2	-2.76436
Bugac	2	80.2	2.5	-2.16085
Bugac	1	33.5	3.5	0.0664593
Bugac	2	34.3	3	-0.474923
Bugac	2	53.8	3.8	-0.385186
Bugac	2	54.2	3.5	-0.695402
Bugac	1	35.4	2.8	-0.729756
Bugac	2	49.2	3	-1.05786
Bugac	1	47.7	3	-1.01203
Bugac	1	63	3	-1.39154
Bugac	1	50	5	0.918618
Bugac	1	51.5	4	-0.123873
Bugac	1	40	6	2.26431
Bugac	2	37.7	1.8	-1.83718
Bugac	1	44.2	3.2	-0.695618
Bugac	2	58.4	4	-0.295419
Bugac	1	50	5	0.918618
Bugac	2	80.6	3.8	-0.865822
Bugac	1	47.3	5	1.00058
Bugac	2	58	4	-0.286432
Bugac	1	71.8	3	-1.54428
Bugac	2	49.6	3.5	-0.569696
Bugac	1	44.6	3	-0.909643
Bugac	1	32	3	-0.352333
Bugac	1	108.9	6	1.0735
Bugac	1	51.9	4.3	0.165139
Bugac	1	38.9	4	0.310373
Bugac	1	45.8	4	0.0494297
Bugac	2	54.9	4.5	0.287023
Bugac	1	85.1	7	2.28132
Bugac	2	10.2	1	-0.370076
Bugac	2	71.8	4	-0.544277
Bugac	1	42.3	2.5	-1.32624
Bugac	2	27	2	-1.04309
Bugac	1	56.5	3.5	-0.751753
Bugac	1	14	1.5	-0.354542
Bugac	1	30.5	3	-0.266102
Bugac	2	57.6	4.5	0.222663
Bugac	1	58.8	4.5	0.1957
Bugac	2	58	4	-0.286432
Bugac	1	33.1	3.3	-0.112356
Bugac	2	42.3	3.5	-0.326238
Bugac	1	112.7	8	3.04851
Bugac	2	76.4	7.5	2.88889
Bugac	1	43.8	5	1.1186
Bugac	2	95.5	5	0.1778
Bugac	1	40.8	2.8	-0.968046
Bugac	1	40.4	4	0.248012
Bugac	1	57.6	5	0.722663
Bugac	1	58.8	4	-0.3043
Bugac	1	20.9	3	0.433493
Bugac	1	53.8	4	-0.185186
Bugac	1	89.7	5	0.232618
Bugac	1	45.8	5.5	1.54943
Bugac	2	62.2	5	0.624275
Bugac	2	63	5	0.608463
Bugac	1	14	2.2	0.345458
Bugac	2	33.9	4	0.545606
Bugac	1	55.3	5	0.777149
Bugac	1	51.1	4	-0.112743
Bugac	2	25.5	1.6	-1.3371
Bugac	2	32.8	3.5	0.103755
Bugac	1	101.2	5.5	0.630028
Bugac	2	30.8	2.5	-0.783769
Bugac	2	40.4	3.2	-0.551988
Bugac	1	12.9	0.75	-0.971194
Bugac	1	49.2	4	-0.0578563
Bugac	1	69.9	4	-0.514284
Bugac	2	37.3	4	0.380835
Bugac	1	28.2	3	-0.123214
Bugac	2	21.3	4	1.39829
Bugac	2	46.1	3.3	-0.660541
Bugac	1	48.8	5	0.954141
Bugac	2	44.2	5	1.10438
Bugac	1	58	4.5	0.213568
Bugac	2	33.5	3	-0.433541
Bugac	2	25.5	6	3.0629
Bugac	2	18.2	2.5	0.187652
Bugac	2	32	3.5	0.147667
Bugac	1	38.1	2.5	-1.15492
Bugac	1	19	2.3	-0.0907468
Bugac	1	55.3	5	0.777149
Bugac	1	48.4	4	-0.0337013
Bugac	1	53	3.8	-0.364364
Bugac	2	19	3	0.609253
Bugac	2	35.8	3.5	-0.0491228
Bocsa	1	5.2	0.8	0.150997
Bocsa	2	4.5	0.87	0.324437
Bocsa	2	15.2	2.8	0.806458
Bocsa	1	12.5	2.2	0.528707
Bocsa	1	7.9	1.4	0.353294
Bocsa	1	5.6	1.2	0.491642
Bocsa	1	4.1	0.6	0.113021
Bocsa	1	6	1.2	0.432278
Bocsa	1	17.8	2	-0.272133
Bocsa	1	4.1	0.7	0.213021
Bocsa	1	4.5	0.7	0.154437
Bocsa	1	4.1	0.68	0.193021
Bocsa	1	2.5	0.35	0.0885429
Bocsa	2	2.2	0.25	0.0282033
Bocsa	1	6.4	1.1	0.27302
Bocsa	1	4.8	0.8	0.21021
Bocsa	2	4.5	0.65	0.104437
Bocsa	1	3.7	0.7	0.270981
Bocsa	2	9.8	1.3	-0.0153064
Bocsa	1	6.7	1.05	0.178706
Bocsa	1	4.5	0.7	0.154437
Bocsa	1	9	1.7	0.496178
Bocsa	1	9.4	1.7	0.440121
Bocsa	2	11	2.1	0.622447
Bocsa	2	2.2	0.35	0.128203
Bocsa	2	2.7	0.5	0.211503
Bocsa	2	17.1	2.3	0.0999081
Bocsa	2	3.3	0.55	0.178083
Bocsa	1	38.1	3	-0.654924
Bocsa	2	39.6	3.3	-0.419157
Bocsa	1	22.8	3	0.271525
Bocsa	1	16.7	2.8	0.642041
Bocsa	1	15.5	3.3	1.27275
Bocsa	2	25.9	3.5	0.533973
Bocsa	2	21.7	2	-0.63632
Bocsa	1	20.1	3.2	0.705752
Bocsa	1	11.7	2.1	0.530748
Bocsa	2	2.2	0.65	0.428203
Bocsa	1	4.8	0.65	0.0602104
Bocsa	1	32.8	2	-1.39625
Bocsa	1	36.6	5.5	1.91302
Bocsa	1	34.3	4	0.525077
Bocsa	2	47.3	4.5	0.500581
Bocsa	2	45	5.3	1.37653
Bocsa	2	5.6	1.2	0.491642
Bocsa	1	4.1	0.8	0.313021
Bocsa	1	4.5	0.6	0.0544368
Bocsa	2	3.3	0.3	-0.0719171
Bocsa	1	28.5	2.5	-0.642627
Bocsa	1	32.4	3.5	0.125536
Bocsa	2	46.9	4	0.013365
Bocsa	1	27.8	3.5	0.40305
Bocsa	1	27	5	1.95691
Bocsa	1	32	5	1.64767
Bocsa	1	31.2	4.2	0.893007
Bocsa	2	58.4	3.5	-0.795419
Bocsa	1	46.1	4.8	0.839459
Bocsa	2	25.9	4	1.03397
Bocsa	2	2.2	0.22	-0.00179675
Bocsa	1	18.6	1.9	-0.451883
Bocsa	1	51.5	3.8	-0.323873
Bocsa	2	13.2	2.25	0.491874
Bocsa	1	16.3	2.4	0.284888
Bocsa	1	26.3	5.5	2.50554
Bocsa	1	36.6	5	1.41302
Bocsa	1	33.5	2.5	-0.933541
Bocsa	1	22.8	2.3	-0.428475
Bocsa	1	35.4	3	-0.529756
Bocsa	1	26.6	4.3	1.28452
Bocsa	1	20.5	3	0.469311
Bocsa	1	48.8	6	1.95414
Bocsa	1	17.1	1.75	-0.450092
Bocsa	1	2.5	0.5	0.238543
Bocsa	1	2.2	0.1	-0.121797
Bocsa	1	6	0.75	-0.0177219
Bocsa	1	22	2.5	-0.161887
Bocsa	2	31.2	2.7	-0.606993
Bocsa	1	10.2	1.8	0.429924
Bocsa	1	9	1.5	0.296178
Bocsa	1	4.5	0.7	0.154437
Bocsa	2	14.8	1.2	-0.747954
Bocsa	1	14.8	2.8	0.852046
Bocsa	2	38.1	5	1.34508
Bocsa	2	32	4	0.647667
Bocsa	2	17.1	2.5	0.299908
Bocsa	2	34.7	4.5	1.00487
Bocsa	1	54.6	5	0.794508
Bocsa	2	3.3	0.4	0.0280829
Bocsa	1	8.3	1.15	0.0456914
Bocsa	2	11.7	1.1	-0.469252
Bocsa	1	7.1	0.95	0.0198636
Bocsa	1	4.8	0.85	0.26021
Bocsa	1	12.1	1.15	-0.470644
Bocsa	1	11.3	1.98	0.462875
Bocsa	2	12.9	1.24	-0.481194
Bocsa	2	19	1.8	-0.590747
Bocsa	1	7.1	1.17	0.239864
Bocsa	2	8.7	1.25	0.0886145
Bocsa	2	17.1	1.65	-0.550092
Bocsa	2	14.8	1.88	-0.0679543
Bocsa	2	9.4	1.3	0.0401208
Bocsa	1	25.9	2.3	-0.666027
Bocsa	1	6.4	0.9	0.0730198
Bocsa	2	22.4	1.8	-0.895467
Bocsa	2	22.4	2.2	-0.495467
Bocsa	1	28.9	3.5	0.33186
Bocsa	2	25.9	2.5	-0.466027
Bocsa	1	32	3.6	0.247667
Bocsa	2	49.2	4	-0.0578563
Bocsa	2	51.9	5	0.865139
Bocsa	2	58.4	4.8	0.504581
Bocsa	1	42.3	4.8	0.973762
Bocsa	1	18.6	1.8	-0.551883
Bocsa	2	45	4.3	0.376526
Bocsa	2	33.1	3.7	0.287644
Bocsa	1	8.7	1.08	-0.0813855
Bocsa	1	21.7	2.1	-0.53632
Bocsa	1	25.9	2.5	-0.466027
Bocsa	1	48.1	4.5	0.475524
Bocsa	1	6.7	0.95	0.0787057
Bocsa	1	7.5	1.2	0.21137
Bocsa	1	20.5	2.3	-0.230689
Bocsa	1	11.3	1.55	0.032875
Bocsa	2	31.6	3.2	-0.129845
Bocsa	1	35.8	3.2	-0.349123
Bocsa	2	7.1	1.08	0.149864
Bocsa	1	23.2	2.4	-0.360922
Bocsa	2	28.5	2.8	-0.342627
Bocsa	1	30.1	3.2	-0.0422088
Bocsa	1	15.5	2	-0.0272466
Bocsa	2	19	2.7	0.309253
Bocsa	1	7.1	0.95	0.0198636
Bocsa	1	7.5	1.05	0.0613704
Bocsa	2	8.3	0.84	-0.264309
Bocsa	2	9	1.1	-0.103822
Bocsa	2	9.4	1	-0.259879
Bocsa	2	10.2	1.16	-0.210076
Bocsa	1	8.3	1.29	0.185691
Bocsa	2	11	1.6	0.122447
Bocsa	1	31.6	2.6	-0.729845
Bocsa	1	33.1	3.8	0.387644
Bocsa	2	8.3	1.35	0.245691
Bocsa	1	6	0.85	0.0822781
Bocsa	1	25.1	3.2	0.29231
Bocsa	2	24	1.9	-0.924172
Bocsa	2	27.8	2.7	-0.39695
Bocsa	2	17.8	2.2	-0.0721329
Bocsa	2	33.9	3.4	-0.0543945
Bocsa	2	8.3	1.1	-0.00430861
Bocsa	2	8.7	1.6	0.438615
Bocsa	2	18.6	2.3	-0.0518826
Bocsa	1	5.6	1.25	0.541642
Bocsa	1	7.9	1.04	-0.0067065
Bocsa	2	14.8	1.72	-0.227954
Bocsa	1	9	0.94	-0.263822
Bocsa	2	7.1	1.08	0.149864
Bocsa	1	29.3	1.9	-1.29324
Bocsa	1	16.3	1.84	-0.275112
Bocsa	1	10.6	0.95	-0.474164
Bocsa	1	9.4	1.03	-0.229879
Bocsa	1	35	4.1	0.589913
Bocsa	1	10.6	1.1	-0.324164
Bocsa	1	10.2	1.65	0.279924
Bocsa	1	5.6	0.5	-0.208358
Bocsa	1	13.2	1.4	-0.358126
Bocsa	2	25.1	2.7	-0.20769
Bocsa	1	26.6	3.8	0.78452
Bocsa	2	45	4.5	0.576526
Bocsa	1	20.5	3.5	0.969311
Bocsa	1	32.4	3.2	-0.174464
Bocsa	1	38.1	3	-0.654924
Bocsa	1	8.3	1	-0.104309
Bocsa	1	12.1	0.75	-0.870644
Bocsa	1	6.7	0.8	-0.0712943
Bocsa	1	7.1	0.98	0.0498636
Bocsa	1	7.9	0.88	-0.166706
Bocsa	1	29.7	3.2	-0.0179228
Bocsa	1	5.2	0.85	0.200997
Bocsa	1	14.4	2.4	0.498378
Bocsa	1	16.3	3.2	1.08489
Bocsa	1	26.3	2.5	-0.494464
Bocsa	1	25.1	3.9	0.99231
Bocsa	1	9	1.1	-0.103822
Bocsa	1	27.8	3.5	0.40305
Bocsa	2	36.2	3	-0.568195
Bocsa	2	26.6	2.5	-0.51548
Bocsa	1	7.5	1.25	0.26137
Bocsa	1	13.6	1.5	-0.30671
Bocsa	2	20.5	2.75	0.219311
Bocsa	2	17.1	2.3	0.0999081
Bocsa	1	17.8	2	-0.272133
Bocsa	2	20.9	1.5	-1.06651
Bocsa	1	18.6	1.5	-0.851883
Bocsa	1	24.3	2.2	-0.647339
Bocsa	1	32	3.2	-0.152333
Bocsa	2	20.9	1.5	-1.06651
Bocsa	2	26.6	2.7	-0.31548
Bocsa	1	14.4	1.75	-0.151622
Bocsa	2	10.2	1.6	0.229924
Bocsa	2	15.9	2.3	0.228456
Bocsa	1	28.5	4	0.857373
Bocsa	2	7.9	1.75	0.703294
Bocsa	1	31.2	5	1.69301
Bocsa	1	26.6	2.2	-0.81548
Bocsa	1	14.8	1.5	-0.447954
Bocsa	2	19	1.85	-0.540747
Bocsa	1	34.7	3.2	-0.295134
Bocsa	2	32.8	3.8	0.403755
Bocsa	2	40	2.4	-1.33569
Bocsa	2	46.9	3.2	-0.786635
Bocsa	1	48.1	3.5	-0.524476
Bocsa	1	14.4	1.28	-0.621622
Bocsa	1	36.2	5	1.43181
Bocsa	2	10.2	1.6	0.229924
Bocsa	1	34.7	4.4	0.904866
Bocsa	2	40.8	3.2	-0.568046
Bocsa	2	14.8	1.25	-0.697954
Bocsa	2	11	1.3	-0.177553
Bocsa	1	4.5	0.64	0.0944368
Bocsa	1	31.2	4	0.693007
Bocsa	1	42.3	5	1.17376
Bocsa	1	61.1	4.2	-0.153384
Bocsa	1	58	5.5	1.21357
Bocsa	1	47.3	3.5	-0.499419
Bocsa	2	47.3	1.7	-2.29942
Bocsa	1	31.6	3	-0.329845
Bocsa	2	6.4	0.54	-0.28698
Bocsa	1	17.8	2	-0.272133
Bocsa	1	32.8	2.8	-0.596245
Bocsa	1	23.6	3.2	0.407183
Bocsa	2	29.3	3.8	0.606764
Bocsa	2	36.2	3	-0.568195
Bocsa	1	20.5	1.9	-0.630689
Bocsa	1	35.8	3.3	-0.249123
Bocsa	1	24	3	0.175828
Bocsa	1	27.4	3.4	0.329754
Bocsa	2	23.2	2.1	-0.660922
Bocsa	2	9.4	1.5	0.240121
Bocsa	2	25.1	1.9	-1.00769
Bocsa	1	11.3	1.2	-0.317125
Bocsa	1	7.5	1.1	0.11137
Bocsa	1	35	3.5	-0.010087
Bocsa	2	22.8	2.8	0.0715249
Bocsa	1	13.6	1.5	-0.30671
Bocsa	2	33.9	3	-0.454394
Bocsa	1	27.4	4	0.929754
Bocsa	1	48.4	5.2	1.1663
Bocsa	1	20.5	3.2	0.669311
Bocsa	1	41.2	3.4	-0.383873
Bocsa	1	6	1.12	0.352278
Bocsa	2	36.6	3.2	-0.386976
Bocsa	1	11	1.17	-0.307553
Bocsa	2	30.8	3.1	-0.183769
Bocsa	1	44.2	3.5	-0.395618
Bocsa	1	6	0.75	-0.0177219
Bocsa	2	13.6	2.1	0.29329
Bocsa	2	6.7	0.82	-0.0512943
Bocsa	2	31.6	3.5	0.170155
Bocsa	2	29.7	3.5	0.282077
Bocsa	1	19	3	0.609253
Bocsa	2	27	2.7	-0.343092
Bocsa	2	37	2.4	-1.20547
Bocsa	1	27.4	2.5	-0.570246
Bocsa	1	28.9	2.2	-0.96814
Bocsa	2	16.3	1.7	-0.415112
Bocsa	2	22	1.25	-1.41189
Bocsa	1	32.4	3.4	0.0255355
Bocsa	2	41.6	2.8	-0.999473
Bocsa	1	3.7	0.26	-0.169019
Bocsa	2	28.2	2.6	-0.523214
Bocsa	1	27.8	3.3	0.20305
Bocsa	2	40.4	2.8	-0.951988
Bocsa	2	42.3	3.8	-0.0262384
Bocsa	2	34.7	3.5	0.00486585
Bocsa	2	20.1	2.2	-0.294248
Bocsa	1	48.1	4	-0.0244764
Bocsa	2	33.1	3.8	0.387644
Bocsa	1	48.8	4	-0.0458588
Bocsa	2	55.3	5	0.777149
Bocsa	1	33.9	4.3	0.845606
Bocsa	2	27.8	3.5	0.40305
Bocsa	2	26.6	3	-0.0154798
Bocsa	1	5.6	1.1	0.391642
Bocsa	1	6.4	0.89	0.0630198
Bocsa	1	6.7	1.27	0.398706
Bocsa	2	43.5	2.75	-1.1206
Bocsa	2	31.6	3	-0.329845
Bocsa	1	19	1.75	-0.640747
Bocsa	2	28.5	3.5	0.357373
Bocsa	1	21.7	1.5	-1.13632
Bocsa	1	15.2	2.1	0.106458
Bocsa	1	18.6	2.2	-0.151883
Bocsa	1	13.2	2.1	0.341874
Bocsa	1	28.5	3.25	0.107373
Bocsa	2	15.2	1.7	-0.293542
Bocsa	2	30.8	4	0.716231
Bocsa	2	26.6	3.2	0.18452
Bocsa	2	22	3	0.338113
Bocsa	1	36.2	3.5	-0.0681945
Bocsa	2	19.8	1.5	-0.966504
Bocsa	2	16.7	0.75	-1.40796
Bocsa	1	23.2	2.3	-0.460922
Bocsa	2	19	2.1	-0.290747
Bocsa	1	32	4	0.647667
Bocsa	2	28.2	4.3	1.17679
Bocsa	1	21.3	2.3	-0.301714
Bocsa	2	16.7	2.1	-0.0579587
Bocsa	2	63	4.8	0.408463
Bocsa	1	52.6	3.2	-0.953755
Bocsa	1	48.4	3.2	-0.833701
Bocsa	1	51.9	4.3	0.165139
Bocsa	2	57.2	5.5	1.23187
Bocsa	1	38.9	4.5	0.810373
Bocsa	1	31.6	3.2	-0.129845
Bocsa	1	41.2	5	1.21613
Bocsa	1	59.9	5.5	1.17181
Bocsa	1	54.2	3.4	-0.795402
Bocsa	1	72.5	4	-0.554959
Bocsa	2	46.1	2.7	-1.26054
Bocsa	1	54.9	5.5	1.28702
Bocsa	1	32.4	2.8	-0.574464
Bocsa	2	40.8	4.3	0.531954
Bocsa	1	34.3	4	0.525077
Bocsa	2	14.8	2	0.0520457
Bocsa	1	30.5	3.2	-0.0661018
Bocsa	1	30.8	2.5	-0.783769
Bocsa	1	26.6	3.5	0.48452
Bocsa	1	35.4	3.4	-0.129756
Bocsa	1	7.5	1.4	0.41137
Bocsa	1	57.6	4.5	0.222663
Bocsa	1	47.3	4.5	0.500581
Bocsa	1	41.6	4.8	1.00053
Bocsa	1	52.3	5.5	1.35429
Bocsa	2	8.3	1.35	0.245691
Bocsa	1	24.3	2.2	-0.647339
Bocsa	1	35.8	2	-1.54912
Bocsa	1	20.5	3.2	0.669311
Bocsa	2	26.6	2.3	-0.71548
Bocsa	1	34.3	2.8	-0.674923
Bocsa	2	27.8	3.4	0.30305
Bocsa	2	25.9	2.1	-0.866027
Bocsa	2	32.4	2.6	-0.774464
Bocsa	2	44.6	4.3	0.390357
Bocsa	2	28.9	4.5	1.33186
Bocsa	2	10.2	1.5	0.129924
Bocsa	1	13.6	1.9	0.0932897
Bocsa	2	8.3	0.75	-0.354309
Bocsa	1	13.2	2.2	0.441874
Bocsa	1	19	2	-0.390747
Bocsa	1	20.5	2.1	-0.430689
Bocsa	1	12.1	1.2	-0.420644
Bocsa	1	13.2	1.75	-0.00812592
Bocsa	2	13.6	1.75	-0.0567103
Bocsa	1	8.7	1.3	0.138615
Bocsa	1	11	2.1	0.622447
Bocsa	2	15.9	2.5	0.428456
Bocsa	2	6.4	1.5	0.67302
Bocsa	1	20.1	2.4	-0.0942485
Bocsa	1	12.9	2.6	0.878806
Bocsa	2	14	1.6	-0.254542
Bocsa	2	10.6	1.9	0.475836
Bocsa	2	14.4	2.3	0.398378
Bocsa	2	24.7	1.3	-1.57777
Bocsa	2	26.6	4.5	1.48452
Bocsa	1	28.9	4.5	1.33186
Bocsa	1	40.8	3.5	-0.268046
Bocsa	1	18.6	2	-0.351883
Bocsa	1	34.3	2.5	-0.974923
Orgovany	2	36.6	3.6	0.0130235
Orgovany	2	22	1.9	-0.761887
Orgovany	1	26.6	3.5	0.48452
Orgovany	2	30.5	3	-0.266102
Orgovany	2	25.1	2	-0.90769
Orgovany	2	25.1	2.7	-0.20769
Orgovany	1	14	1.7	-0.154542
Orgovany	2	14.8	1.9	-0.0479543
Orgovany	2	17.5	2.6	0.35848
Orgovany	1	16.3	1.8	-0.315112
Orgovany	1	17.1	1.7	-0.500092
Orgovany	2	93.6	1.3	-3.50498
Orgovany	1	25.9	3.1	0.133973
Orgovany	2	8.3	0.8	-0.304309
Orgovany	2	32.8	3.6	0.203755
Orgovany	2	6.7	0.5	-0.371294
Orgovany	1	3	0.25	-0.0798191
Orgovany	2	33.9	5.2	1.74561
Orgovany	2	52.3	3.4	-0.745709
Orgovany	2	21.3	2.4	-0.201714
Orgovany	2	6.7	3	2.12871
Orgovany	2	30.8	3.1	-0.183769
Orgovany	2	11.7	1.2	-0.369252
Orgovany	2	17.5	1.6	-0.64152
Orgovany	1	43.1	5	1.14398
Orgovany	2	18.2	2.7	0.387652
Orgovany	1	11.7	1.9	0.330748
Orgovany	2	18.2	2.1	-0.212348
Orgovany	1	25.5	3.4	0.462895
Orgovany	1	7.1	0.5	-0.430136
Orgovany	1	8.7	1.2	0.0386145
Orgovany	2	30.5	3.2	-0.0661018
Orgovany	1	55.7	3.25	-0.982603
Orgovany	2	40.4	4.9	1.14801
Orgovany	1	21.7	2	-0.63632
Orgovany	1	21.7	2	-0.63632
Orgovany	1	34.7	6	2.50487
Orgovany	2	6	0.5	-0.267722
Orgovany	1	19.8	2.8	0.333496
Orgovany	1	41.2	4.8	1.01613
Orgovany	1	37.7	4.2	0.562821
Orgovany	1	34.7	5.7	2.20487
Orgovany	2	16.7	2.1	-0.0579587
Orgovany	1	30.8	4	0.716231
Orgovany	1	21.7	3.5	0.86368
Orgovany	2	26.6	3.4	0.38452
Orgovany	2	30.5	3.5	0.233898
Orgovany	1	24.7	3	0.122229
Orgovany	1	36.6	4.2	0.613024
Orgovany	2	14.8	1.2	-0.747954
Orgovany	2	20.1	2	-0.494248
Orgovany	1	20.1	2	-0.494248
Orgovany	1	17.8	1.8	-0.472133
Orgovany	2	9.4	1.2	-0.0598792
Orgovany	2	11.3	1.2	-0.317125
Orgovany	2	16.7	2	-0.157959
Orgovany	1	15.5	1.2	-0.827247
Orgovany	1	10.2	1.8	0.429924
Orgovany	2	23.6	3.6	0.807183
Orgovany	2	8.7	1.9	0.738615
Orgovany	2	15.5	1.3	-0.727247
Orgovany	1	17.1	1.9	-0.300092
Orgovany	1	21.7	3	0.36368
Orgovany	1	21.3	1.2	-1.40171
Orgovany	2	12.9	2	0.278806
Orgovany	1	19.8	1.2	-1.2665
Orgovany	1	22.4	3	0.304533
Orgovany	2	5.8	0.6	-0.138046
Orgovany	2	8.4	0.9	-0.218629
Orgovany	2	3.2	2.4	2.04219
Orgovany	1	19.4	1.5	-0.928951
Orgovany	2	18.2	3.2	0.887652
Orgovany	1	12.5	1.3	-0.371293
Orgovany	2	17.5	1.4	-0.84152
Orgovany	2	8.7	1.1	-0.0613855
Orgovany	2	11.7	1.1	-0.469252
Orgovany	1	33.1	2.1	-1.31236
Orgovany	1	19.8	1.4	-1.0665
Orgovany	1	22	2.8	0.138113
Orgovany	1	19	2	-0.390747
Orgovany	1	18.2	3.3	0.987652
Orgovany	1	4.2	0.5	-0.00157502
Orgovany	2	17.8	2.3	0.0278671
Orgovany	2	15.5	2.4	0.372753
Orgovany	1	17.5	2.5	0.25848
Orgovany	2	10.3	1.6	0.216337
Orgovany	1	13.6	1.9	0.0932897
Orgovany	1	4	0.4	-0.0724222
Orgovany	1	4.2	0.5	-0.00157502
Orgovany	2	11.3	1.9	0.382875
Orgovany	1	14	2	0.145458
Orgovany	1	9	1.5	0.296178
Orgovany	1	22.4	1.8	-0.895467
Orgovany	1	11.3	1.8	0.282875
Orgovany	2	21.3	1.6	-1.00171
Orgovany	2	4.4	0.4	-0.13087
Orgovany	1	3.8	0.5	0.0565615
Orgovany	2	16.7	1.4	-0.757959
Orgovany	1	4.9	0.8	0.195428
Orgovany	1	4.5	0.4	-0.145563
Orgovany	2	6.7	1.2	0.328706
Orgovany	2	15.2	1.6	-0.393542
Orgovany	1	23.6	1.8	-0.992817
Orgovany	1	14	1.8	-0.0545419
Orgovany	1	25.5	2	-0.937105
Orgovany	1	15.5	1.8	-0.227247
Orgovany	1	9.2	1.1	-0.131927
Orgovany	2	9.4	1	-0.259879
Orgovany	2	6.4	0.6	-0.22698
Orgovany	2	10.6	0.9	-0.524164
Orgovany	2	11	1.3	-0.177553
Orgovany	2	11.3	1	-0.517125
Orgovany	2	8.3	1.2	0.0956914
Orgovany	2	6.2	1	0.202629
Orgovany	2	8.5	0.6	-0.532916
Orgovany	1	4.3	0.4	-0.116206
Orgovany	1	33.5	2.8	-0.633541
Orgovany	2	12.9	2.2	0.478806
Orgovany	2	7.3	0.8	-0.159431
Orgovany	1	24	2.5	-0.324172
Orgovany	2	15.2	2	0.00645832
Orgovany	1	4.4	0.3	-0.23087
Orgovany	1	9.2	0.8	-0.431927
Orgovany	2	9.3	1	-0.245923
Orgovany	1	15.9	2.2	0.128456
Orgovany	2	6.3	0.5	-0.312181
Orgovany	1	4	0.4	-0.0724222
Orgovany	2	18.6	1.9	-0.451883
Orgovany	2	11	1.2	-0.277553
Orgovany	1	3.2	0.4	0.0421929
Orgovany	1	15.9	2	-0.0715436
Orgovany	2	8.8	0.6	-0.575567
Orgovany	2	6.3	0.8	-0.0121812
Orgovany	1	9.8	1.5	0.184694
Orgovany	2	14.8	1.8	-0.147954
Orgovany	1	9.8	1.6	0.284694
Orgovany	2	7.4	0.9	-0.0740429
Orgovany	2	10.6	1.2	-0.224164
Orgovany	1	19.8	2.4	-0.066504
Orgovany	1	13.2	1.1	-0.658126
Orgovany	1	17.8	3.1	0.827867
Orgovany	1	12.5	1.8	0.128707
Orgovany	2	10.5	1.5	0.0892928
Orgovany	2	13.6	1.8	-0.00671027
Orgovany	2	20.1	2.2	-0.294248
Orgovany	2	17.8	2.2	-0.0721329
Orgovany	1	22.8	2.8	0.0715249
Orgovany	1	27.4	2.1	-0.970246
Orgovany	2	8.1	0.8	-0.27557
Orgovany	1	19.4	1.5	-0.928951
Orgovany	1	26.6	3	-0.0154798
Orgovany	2	6.4	0.8	-0.0269802
Orgovany	2	17.8	1.6	-0.672133
Orgovany	2	12.5	1.9	0.228707
Orgovany	2	12.1	1.5	-0.120644
Orgovany	2	7.7	1.2	0.182276
Orgovany	2	6.2	0.4	-0.397371
Orgovany	1	14.8	2.1	0.152046
Orgovany	2	20.1	2.8	0.305752
Orgovany	2	12.9	1.3	-0.421194
Orgovany	2	3.9	0.5	0.0420926
Orgovany	2	4.1	0.35	-0.136979
Orgovany	2	19.4	1.8	-0.628951
Orgovany	1	19.8	3	0.533496
Orgovany	2	4.1	0.5	0.0130208
Orgovany	2	2.8	1.8	1.49782
Orgovany	1	33.9	3.6	0.145606
Orgovany	1	20.9	2.3	-0.266507
Orgovany	2	27.4	2.3	-0.770246
Orgovany	1	38.5	4.2	0.527595
Orgovany	1	11.7	1.2	-0.369252
Orgovany	2	13.2	1	-0.758126
Orgovany	1	18.2	1.4	-0.912348
Orgovany	1	7.8	0.5	-0.53223
Orgovany	1	8.9	1.1	-0.0897132
Orgovany	2	14.4	1.4	-0.501622
Orgovany	2	15.9	1.3	-0.771544
Orgovany	2	11.7	1	-0.569252
Orgovany	1	12.9	2.1	0.378806
Orgovany	2	14	1.4	-0.454542
Orgovany	2	3.2	0.3	-0.0578071
Orgovany	2	3.3	0.3	-0.0719171
Orgovany	2	28.2	2.2	-0.923214
Orgovany	1	26.3	2.9	-0.0944639
Orgovany	2	12.1	1.2	-0.420644
Orgovany	2	6.4	0.5	-0.32698
Orgovany	2	13.2	1.8	0.0418741
Orgovany	2	27.8	2.4	-0.69695
Orgovany	2	28.5	2.8	-0.342627
Orgovany	2	19	2	-0.390747
Orgovany	1	7.1	0.6	-0.330136
Orgovany	1	17.5	2.8	0.55848
Orgovany	1	22.8	3.2	0.471525
Orgovany	1	45	3.2	-0.723474
Orgovany	2	32	2.5	-0.852333
Orgovany	2	32	3	-0.352333
Orgovany	2	4.1	0.5	0.0130208
Orgovany	1	4.7	0.45	-0.125026
Orgovany	2	6.4	0.8	-0.0269802
Orgovany	1	41.9	3.45	-0.361026
Orgovany	1	6.4	0.4	-0.42698
Orgovany	1	5.1	0.5	-0.134181
Orgovany	2	11.7	0.6	-0.969252
Orgovany	2	25.9	2	-0.966027
Orgovany	2	17.5	1.8	-0.44152
Orgovany	1	11.7	1	-0.569252
Orgovany	2	5.7	0.8	0.0767971
Orgovany	2	21.3	1.5	-1.10171
Orgovany	2	26.6	1.8	-1.21548
Orgovany	1	8.9	1.2	0.0102868
Orgovany	1	7.6	0.8	-0.20319
Orgovany	2	6.6	0.8	-0.0565382
Orgovany	1	30.1	2.8	-0.442209
Orgovany	2	26.6	3	-0.0154798
Orgovany	1	40	2.4	-1.33569
Orgovany	2	3	0.2	-0.129819
Orgovany	1	43.8	4.6	0.718605
Orgovany	2	13.6	1.5	-0.30671
Orgovany	2	18.2	1.8	-0.512348
Orgovany	1	28.2	3.4	0.276786
Orgovany	1	28.5	3	-0.142627
Orgovany	1	38.1	3	-0.654924
Orgovany	2	22.4	2.6	-0.0954669
Orgovany	1	12.5	1.5	-0.171293
Orgovany	1	21.3	3	0.398286
Orgovany	1	16.3	2.1	-0.0151119
Orgovany	1	9.8	1.8	0.484694
Orgovany	1	21.3	3.2	0.598286
Orgovany	2	3	0.4	0.0701809
Orgovany	1	4.4	0.6	0.0691299
Orgovany	1	4.5	0.4	-0.145563
Orgovany	1	28.5	3.6	0.457373
Orgovany	1	14.8	2.1	0.152046
Orgovany	2	4.8	0.4	-0.18979
Orgovany	2	6.6	0.6	-0.256538
Orgovany	1	12.5	1.4	-0.271293
Orgovany	2	12.9	1.5	-0.221194
Orgovany	1	28.2	3.5	0.376786
Orgovany	2	22	2.8	0.138113
Orgovany	1	25.5	1.8	-1.1371
Orgovany	2	12.5	1.6	-0.0712932
Orgovany	2	6.1	0.6	-0.18255
Orgovany	1	12.1	1.4	-0.220644
Orgovany	1	18.2	2	-0.312348
Orgovany	2	5.9	0.5	-0.252887
Orgovany	2	20.9	2	-0.566507
Orgovany	2	10.2	0.6	-0.770076
Orgovany	1	9.8	1.4	0.0846936
Orgovany	2	4.3	0.2	-0.316206
Orgovany	1	5.9	0.6	-0.152887
Orgovany	2	25.1	2.5	-0.40769
Orgovany	2	11.7	1.2	-0.369252
Orgovany	2	38.1	3.8	0.145076
Orgovany	2	58.8	5.2	0.8957
Orgovany	2	22.4	3.4	0.704533
Orgovany	2	37.3	3.3	-0.319165
Orgovany	1	19	2	-0.390747
Orgovany	2	25.5	2.5	-0.437105
Orgovany	1	6.4	1	0.17302
Orgovany	1	34.7	3	-0.495134
Orgovany	2	32	2.6	-0.752333
Orgovany	1	5.4	3.4	2.72133
Orgovany	2	12.9	1.8	0.0788063
Orgovany	2	26.3	3.2	0.205536
Orgovany	1	30.1	3.6	0.357791
Orgovany	1	21.7	4	1.36368
Orgovany	2	30.1	3.8	0.557791
Orgovany	2	28.9	2.8	-0.36814
Orgovany	2	41.2	3.8	0.0161266
Orgovany	1	30.5	4.2	0.933898
Orgovany	2	11.3	1.2	-0.317125
Orgovany	2	5.8	0.8	0.0619536
Orgovany	1	36.6	3.5	-0.0869765
Orgovany	1	36.6	2.5	-1.08698
Orgovany	2	6.6	0.8	-0.0565382
Orgovany	1	29.7	2.2	-1.01792
Orgovany	2	5	0.8	0.18063
Orgovany	1	34.7	4.4	0.904866
Orgovany	2	8.7	1.2	0.0386145
Orgovany	2	3.6	0.3	-0.114653
Orgovany	2	3.8	0.5	0.0565615
Orgovany	1	4.3	0.4	-0.116206
Orgovany	2	2.9	0.2	-0.115951
Orgovany	2	4.6	0.4	-0.160283
Orgovany	1	3.6	3.2	2.78535
Orgovany	2	4.3	0.4	-0.116206
Orgovany	2	3.3	0.4	0.0280829
Orgovany	2	3.8	0.2	-0.243438
Orgovany	1	8.7	1.2	0.0386145
Orgovany	2	12.1	1	-0.620644
Orgovany	1	15.9	2.5	0.428456
Orgovany	2	37.3	2.6	-1.01916
Orgovany	2	34.7	4	0.504866
Orgovany	2	40.8	3.2	-0.568046
Orgovany	1	31.2	2.8	-0.506993
Orgovany	1	14.4	2.2	0.298378
Orgovany	2	8.4	0.6	-0.518629
Orgovany	2	5.2	0.6	-0.0490032
Orgovany	2	9.8	0.6	-0.715306
Orgovany	1	8	0.8	-0.261154
Orgovany	1	28.2	0.4	-2.72321
Orgovany	1	41.9	4.5	0.688974
Orgovany	2	25.5	3.5	0.562895
Orgovany	2	24.7	2.7	-0.177771
Orgovany	1	20.9	4.3	1.73349
Orgovany	2	28.2	1.8	-1.32321
Orgovany	1	7	0.8	-0.115456
Orgovany	1	11.3	0.8	-0.717125
Orgovany	1	14.8	1.2	-0.747954
Orgovany	1	20.1	2.6	0.105752
Orgovany	1	14	2.3	0.445458
Orgovany	2	19	2.5	0.109253
Orgovany	2	15.9	1.4	-0.671544
Orgovany	2	17.1	2.6	0.399908
Orgovany	2	5.3	0.4	-0.263834
Orgovany	2	26.6	5	1.98452
Orgovany	1	19.8	2.5	0.033496
Orgovany	2	17.1	2.6	0.399908
Orgovany	1	9.3	1.2	-0.0459228
Orgovany	2	6	1	0.232278
Orgovany	2	12.5	1.5	-0.171293
Orgovany	1	14.8	2.5	0.552046
Orgovany	2	7	1.3	0.384544
Orgovany	2	8.5	0.8	-0.332916
Orgovany	1	20.5	2.8	0.269311
Orgovany	1	17.8	1.8	-0.472133
Orgovany	2	14	1.8	-0.0545419
Orgovany	2	15.9	2	-0.0715436
Orgovany	1	11	1.2	-0.277553
Orgovany	1	8.3	1.1	-0.00430861
Orgovany	2	9.4	2	0.740121
Orgovany	1	16.3	3.2	1.08489
Orgovany	2	10.6	1.3	-0.124164
Orgovany	1	15.2	3	1.00646
Orgovany	1	10.1	1.4	0.0435535
Orgovany	1	12.5	1.5	-0.171293
Orgovany	2	9.4	1.6	0.340121
Orgovany	2	7.1	0.8	-0.130136
Orgovany	2	9.7	1.1	-0.20151
Orgovany	2	13.2	1.2	-0.558126
Orgovany	1	14.4	1.6	-0.301622
Orgovany	2	11	1.6	0.122447
Orgovany	1	4.9	1.4	0.795428
Orgovany	2	11.7	0.3	-1.26925
Orgovany	2	15.9	2.5	0.428456
Orgovany	2	10.8	2	0.549053
Orgovany	2	9.7	1.3	-0.00151026
Orgovany	1	4.3	0.5	-0.0162064
Orgovany	1	12.9	1.3	-0.421194
Orgovany	1	14.4	1.8	-0.101622
Orgovany	2	16.3	2.6	0.484888
Orgovany	2	14.8	2.6	0.652046
Orgovany	1	3.6	0.2	-0.214653
Orgovany	2	9.8	1	-0.315306
Orgovany	1	24	3	0.175828
Orgovany	1	9.3	1.6	0.354077
Orgovany	2	20.9	1.7	-0.866507
Orgovany	2	19.4	1.8	-0.628951
Orgovany	2	20.9	2.5	-0.0665069
Orgovany	2	33.1	3.5	0.0876443
Orgovany	1	8.8	1.4	0.224433
Orgovany	2	15.2	2	0.00645832
Orgovany	1	10.1	1.4	0.0435535
Orgovany	2	12.9	1.8	0.0788063
Orgovany	1	15.2	2.6	0.606458
Orgovany	1	14	1.8	-0.0545419
Orgovany	2	20.5	2	-0.530689
Orgovany	2	13.2	2	0.241874
Orgovany	1	15.5	2.2	0.172753
Orgovany	2	22.8	2.4	-0.328475
Orgovany	2	20.5	2.2	-0.330689
Orgovany	2	25.9	3.2	0.233973
Orgovany	1	22.8	3.3	0.571525
Orgovany	2	23.6	2.2	-0.592817
Orgovany	2	12.1	2.2	0.579356
Orgovany	1	23.6	3.4	0.607183
Orgovany	1	11	1.6	0.122447
Orgovany	1	12.9	1.8	0.0788063
Orgovany	2	9.4	1.6	0.340121
Orgovany	2	10.4	1	-0.397207
Orgovany	1	11	1.5	0.0224473
Orgovany	2	6.1	0.6	-0.18255
Orgovany	1	10.5	1.2	-0.210707
Orgovany	1	11	1.4	-0.0775527
Orgovany	2	12.1	1.6	-0.0206444
Orgovany	1	6.5	1	0.158234
Orgovany	1	12.1	1.2	-0.420644
Orgovany	1	12.5	2.4	0.728707
Orgovany	2	8.1	1.9	0.82443
Orgovany	2	11	1	-0.477553
Orgovany	1	25.1	2.5	-0.40769
Orgovany	1	10.2	1.8	0.429924
Orgovany	1	25.1	3.6	0.69231
Orgovany	1	10.2	2	0.629924
Orgovany	1	23.6	3.2	0.407183
Orgovany	2	19	2.2	-0.190747
Orgovany	1	9.9	1.8	0.470939
Orgovany	1	9.1	1.6	0.382106
Orgovany	2	6.9	1.2	0.299246
Orgovany	1	11.7	3	1.43075
Orgovany	2	9.3	1.4	0.154077
Orgovany	1	14.8	2.2	0.252046
Orgovany	2	12.1	1.2	-0.420644
Orgovany	2	9.5	1.5	0.226204
Orgovany	2	11	1	-0.477553
Orgovany	1	15.9	3	0.928456
Orgovany	1	23.2	3.25	0.489078
Orgovany	1	36.6	4	0.413024
Orgovany	1	24	3.9	1.07583
Orgovany	1	51.9	5.7	1.56514
Orgovany	1	53.8	5.4	1.21481
Orgovany	2	40.8	4	0.231954
Orgovany	2	71.4	4.2	-0.338086
Orgovany	1	51.5	5.2	1.07613
Orgovany	1	49.2	4.8	0.742144
Orgovany	1	70.6	5.7	1.17449
Orgovany	2	31.6	2.2	-1.12985
Orgovany	1	50	5.4	1.31862
Orgovany	1	74.4	4.7	0.116994
Orgovany	2	41.9	6	2.18897
Orgovany	1	44.6	4	0.090357
Orgovany	2	40.4	4.2	0.448012
Orgovany	1	44.2	6.4	2.50438
Orgovany	2	41.9	4.7	0.888974
Orgovany	2	26.3	2	-0.994464
Orgovany	2	33.1	2.6	-0.812356
Orgovany	2	7.5	1.3	0.31137
Orgovany	1	35.4	5.4	1.87024
Orgovany	2	29.3	1.2	-1.99324
Orgovany	2	24.3	3.4	0.552661
Orgovany	1	30.1	5.2	1.95779
Orgovany	2	19.4	2.2	-0.228951
Orgovany	1	32.4	5.4	2.02554
Orgovany	2	28.9	3.5	0.33186
Orgovany	1	32.4	4.6	1.22554
Orgovany	1	28.5	6.4	3.25737
Orgovany	2	20.9	3.4	0.833493
Orgovany	2	34.7	4.3	0.804866
Orgovany	2	34.7	4	0.504866
Orgovany	1	28.2	3.5	0.376786
Orgovany	1	35.4	5	1.47024
Orgovany	1	37.3	2.8	-0.819165
Orgovany	2	31.2	5	1.69301
Orgovany	1	54.2	5	0.804598
Orgovany	1	35.4	3.2	-0.329756
Orgovany	1	36.2	3.2	-0.368195
Orgovany	1	32.4	5.4	2.02554
Orgovany	2	43.1	2.4	-1.45602
Orgovany	2	46.9	3	-0.986635
Orgovany	2	43.8	3.2	-0.681395
Orgovany	1	28.5	4	0.857373
Orgovany	2	25.1	1.8	-1.10769
Orgovany	2	37.7	4.4	0.762821
Orgovany	1	46.5	3.6	-0.373677
Orgovany	1	19.8	2	-0.466504
Orgovany	1	29.7	2.4	-0.817923
Orgovany	1	51.9	6	1.86514
Orgovany	2	24.3	2.2	-0.647339
Orgovany	2	32	3.4	0.0476665
Orgovany	2	44.2	3.5	-0.395618
Orgovany	1	34.7	2.2	-1.29513
Orgovany	1	27.8	3.8	0.70305
Orgovany	2	30.1	3.5	0.257791
Orgovany	1	70.6	7	2.47449
Orgovany	1	28.5	4.4	1.25737
Orgovany	1	41.9	5	1.18897
Orgovany	2	36.2	3.4	-0.168195
Orgovany	2	30.5	2.2	-1.0661
Orgovany	1	37	3.8	0.194526
Orgovany	1	33.9	6	2.54561
Orgovany	2	28.2	3.2	0.0767861
Orgovany	2	40	4.3	0.564307
Orgovany	2	30.5	3	-0.266102
Orgovany	1	30.5	3.2	-0.0661018
Orgovany	2	47.7	4	-0.0120318
Orgovany	1	26.3	2.8	-0.194464
Orgovany	1	16.7	1.5	-0.657959
Orgovany	1	28.9	2.8	-0.36814
Orgovany	1	32.8	4.2	0.803755
Orgovany	2	17.5	2.2	-0.0415197
Orgovany	2	28.2	3.4	0.276786
Orgovany	1	14.4	2	0.0983777
Orgovany	1	24.7	3.3	0.422229
Orgovany	1	11.3	1.2	-0.317125
Orgovany	1	29.3	3.3	0.106764
Orgovany	2	25.5	2.6	-0.337105
Orgovany	1	28.2	4	0.876786
Orgovany	1	12.5	2.2	0.528707
Orgovany	1	26.6	4.2	1.18452
Orgovany	1	24	4	1.17583
Orgovany	2	51.5	2.8	-1.32387
Orgovany	2	17.1	2.5	0.299908
Orgovany	1	26.6	2.6	-0.41548
Orgovany	1	34.3	3.2	-0.274923
Orgovany	1	40.4	5	1.24801
Orgovany	1	11	1.4	-0.0775527
Orgovany	2	13.2	1.8	0.0418741
Orgovany	1	36.2	4.8	1.23181
Orgovany	1	35.4	1.6	-1.92976
Orgovany	1	25.5	3.2	0.262895
Orgovany	2	19.4	2.5	0.0710494
Orgovany	2	10.1	1.2	-0.156447
Orgovany	1	11	1.2	-0.277553
Orgovany	1	19.4	2.8	0.371049
Orgovany	2	22.4	2.5	-0.195467
Orgovany	2	20.1	2.2	-0.294248
Orgovany	1	15.2	1.4	-0.593542
Orgovany	1	19	1.4	-0.990747
Orgovany	1	42.7	3.5	-0.341235
Orgovany	1	35.4	3.8	0.270244
Orgovany	1	20.9	2.8	0.233493
Orgovany	2	11	1.6	0.122447
Orgovany	1	35.8	5.2	1.65088
Orgovany	1	11.7	0.8	-0.769252
Orgovany	2	4.3	0.8	0.283794
Orgovany	2	4.3	0.5	-0.0162064
Orgovany	2	6.9	1.2	0.299246
Orgovany	2	4.1	0.4	-0.0869792
Orgovany	1	8.2	1	-0.0899555
Orgovany	1	17.8	2.8	0.527867
Orgovany	1	29.3	4.4	1.20676
Orgovany	2	26.3	3.5	0.505536
Orgovany	2	20.1	2.5	0.00575153
Orgovany	1	5.1	0.4	-0.234181
Orgovany	1	4.5	0.6	0.0544368
Orgovany	1	30.1	4.2	0.957791
Orgovany	1	22.8	4	1.27152
Orgovany	1	7.5	1	0.0113704
Orgovany	1	24.3	3.2	0.352661
Orgovany	1	24.7	3.2	0.322229
Orgovany	2	11.7	1.6	0.0307475
Orgovany	1	15.5	2.2	0.172753
Orgovany	1	9.7	1	-0.30151
Orgovany	2	10.5	0.8	-0.610707
Orgovany	2	19.8	1.4	-1.0665
Orgovany	1	24.3	1.6	-1.24734
Orgovany	1	13.6	1.2	-0.60671
Orgovany	1	9.7	1.6	0.29849
Orgovany	1	12.1	1.4	-0.220644
Orgovany	2	11.7	1.5	-0.0692525
Orgovany	2	9	1	-0.203822
Orgovany	2	14	1.6	-0.254542
Orgovany	1	29.7	4.5	1.28208
Orgovany	2	30.5	3	-0.266102
Orgovany	2	20.9	3	0.433493
Orgovany	1	22.8	2.5	-0.228475
Orgovany	1	36.2	4.4	0.831805
Orgovany	2	26.6	3.3	0.28452
Orgovany	1	39.6	3.4	-0.319157
Orgovany	2	25.1	2.4	-0.50769
Orgovany	2	27.8	3.6	0.50305
Orgovany	2	22.4	2.5	-0.195467
Orgovany	2	14	3.2	1.34546
Orgovany	1	9.4	1.2	-0.0598792
Orgovany	2	30.1	2	-1.24221
Orgovany	1	12.9	2	0.278806
Orgovany	2	24	3	0.175828
Orgovany	2	27	3.2	0.156908
Orgovany	1	25.1	3.5	0.59231
Orgovany	1	23.6	3.2	0.407183
Orgovany	2	9.5	2	0.726204
Orgovany	2	12.1	2	0.379356
Orgovany	1	16.3	2.2	0.0848881
Orgovany	1	19.8	2.2	-0.266504
Orgovany	2	32.8	2.5	-0.896245
Orgovany	1	29.7	2.4	-0.817923
Orgovany	1	11	2	0.522447
Orgovany	1	20.9	2	-0.566507
Orgovany	2	19.8	1.8	-0.666504
Orgovany	1	30.8	3.6	0.316231
Orgovany	1	13.2	1.5	-0.258126
Orgovany	1	21.3	3.2	0.598286
Orgovany	2	20.5	2	-0.530689
Orgovany	1	47.3	4.2	0.200581
Orgovany	2	19.4	3.5	1.07105
Orgovany	2	25.9	3.3	0.333973
Orgovany	1	36.2	4.4	0.831805
Orgovany	2	30.5	3	-0.266102
Orgovany	2	28.5	4.2	1.05737
Orgovany	2	21.3	2.8	0.198286
Orgovany	2	32.4	3.5	0.125536
Orgovany	2	32	4	0.647667
Orgovany	1	20.9	3.2	0.633493
Orgovany	2	20.9	2.6	0.0334931
Orgovany	1	29.7	4	0.782077
Orgovany	2	16.3	2.2	0.0848881
Orgovany	2	23.2	2.5	-0.260922
Orgovany	1	27	2.8	-0.243092
Orgovany	2	24.7	2.5	-0.377771
Orgovany	2	24	3	0.175828
Orgovany	1	25.5	3.2	0.262895
Orgovany	1	14	2.2	0.345458
Orgovany	2	17.1	1.8	-0.400092
Orgovany	2	25.5	2.2	-0.737105
Orgovany	1	20.9	2.8	0.233493
Orgovany	1	7.9	0.8	-0.246706
Orgovany	1	12.5	2	0.328707
Orgovany	1	17.5	2.5	0.25848
Orgovany	2	17.1	1.4	-0.800092
Orgovany	2	32.4	1.8	-1.57446
Orgovany	2	3.1	0.2	-0.143773
Orgovany	2	28.2	2.2	-0.923214
Orgovany	1	20.1	2.4	-0.0942485
Orgovany	2	13.6	2	0.19329
Orgovany	1	14.4	2.6	0.698378
Orgovany	1	22.8	2.8	0.0715249
Orgovany	1	37.7	4.2	0.562821
Orgovany	1	18.6	1.6	-0.751883
Orgovany	1	18.2	2	-0.312348
Orgovany	1	5.2	0.6	-0.0490032
Orgovany	2	12.5	1.5	-0.171293
Orgovany	1	37	3.6	-0.00547437
Orgovany	1	19.4	3	0.571049
Orgovany	2	30.1	3.5	0.257791
Orgovany	2	14.4	1.5	-0.401622
Orgovany	1	12.5	2	0.328707
Orgovany	1	6.9	1	0.0992457
Orgovany	1	17.1	1.8	-0.400092
Orgovany	2	19.8	2.2	-0.266504

## Sheet: database_Fig5_Table3
ID	sex	eoil_yield	height_agecorrected_res
Bu1	2	0.204098	-1.26096
Bu1	2	0.241199	-1.26096
Bu1	2	0.573289	-1.26096
Bu2	2	0.177518	-1.51097
Bu2	2	0.211819	-1.51097
Bu2	2	0.125371	-1.51097
Bu3	2	0.130533	-1.0162
Bu3	2	0.112546	-1.0162
Bu3	2	0.185931	-1.0162
Bu5	2	0.0715601	0.634964
Bu5	2	0.242779	0.634964
Bu5	2	0.335715	0.634964
Bu6	1	0.1422	1.42362
Bu6	1	0.232008	1.42362
Bu6	1	0.215481	1.42362
Bu7	1	0.194217	-0.365036
Bu7	1	0.294147	-0.365036
Bu7	1	0.358683	-0.365036
Bu8	1	0.0831204	1.00298
Bu8	1	0.245181	1.00298
Bu8	1	0.0385509	1.00298
Bu9	2	0.132765	-0.388658
Bu9	2	0.258281	-0.388658
Bu9	2	0.29325	-0.388658
Bu10	1	0.223197	-0.261607
Bu10	1	0.330614	-0.261607
Bu10	1	0.234546	-0.261607
Bu11	1	0.220327	0.736721
Bu11	1	0.0954762	0.736721
Bu11	1	0.233656	0.736721
Bu12	2	0.181858	-0.250053
Bu14	2	0.069677	0.649181
Bu14	2	0.222565	0.649181
Bu14	2	0.183895	0.649181
Bu16	2	0.13313	0.591248
Bu16	2	0.0848232	0.591248
Bu16	2	0.214464	0.591248
Bu17	2	0.0461878	0.294335
Bu17	2	0.340994	0.294335
Bu17	2	0.366241	0.294335
Bu18	2	0.203952	0.214522
Bu18	2	0.277009	0.214522
Bu18	2	0.34041	0.214522
Bu19	2	0.0168811	-0.608693
Bu19	2	0.202555	-0.608693
Bu19	2	0.199064	-0.608693
Bo1	2	0.284843	-0.0738307
Bo1	2	0.108249	-0.0738307
Bo1	2	0.314056	-0.0738307
Bo2	2	0.174882	-0.121728
Bo2	2	0.179041	-0.121728
Bo2	2	0.146078	-0.121728
Bo3	2	0.160377	0.287595
Bo3	2	0.118916	0.287595
Bo3	2	0.0998699	0.287595
Bo5	1	0.149911	0.209032
Bo5	1	0.221332	0.209032
Bo5	1	0.249462	0.209032
Bo7	1	0.200153	1.96854
Bo7	1	0.23153	1.96854
Bo7	1	0.185136	1.96854
Bo9	1	0.420189	0.300688
Bo9	1	0.344987	0.300688
Bo9	1	0.395308	0.300688
Bo10	2	0.0706336	-0.0117971
Bo10	2	0.235008	-0.0117971
Bo10	2	0.220082	-0.0117971
Bo11	2	0.237057	-0.0508193
Bo11	2	0.207872	-0.0508193
Bo12	2	0.131757	2.02191
Bo12	2	0.157952	2.02191
Bo12	2	0.225303	2.02191
Bo13	2	0.249048	-0.331459
Bo13	2	0.30718	-0.331459
Bo13	2	0.375006	-0.331459
Bo14	1	0.344383	0.298675
Bo14	1	0.27748	0.298675
Bo14	1	0.535065	0.298675
Bo16	2	0.0444427	0.284431
Bo16	2	0.132902	0.284431
Bo16	2	0.2091	0.284431
Bo17	1	0.0737152	1.12542
Bo17	1	0.12226	1.12542
Bo17	1	0.208042	1.12542
Bo18	1	0.261881	0.791248
Bo18	1	0.356911	0.791248
Bo18	1	0.340763	0.791248
Bo19	1	0.246143	0.874814
Bo19	1	0.21013	0.874814
Bo19	1	0.293977	0.874814
Bo20	2	0.391868	0.339037
Bo20	2	0.269588	0.339037
Bo20	2	0.21891	0.339037
Or1	1	0.237059	-0.118664
Or1	1	0.455032	-0.118664
Or1	1	0.579611	-0.118664
Or2	2	0.134416	0.0388578
Or2	2	0.117756	0.0388578
Or2	2	0.201459	0.0388578
Or3	2	0.0810429	0.179749
Or3	2	0.204271	0.179749
Or3	2	0.168853	0.179749
Or4	2	0.153872	-1.02856
Or4	2	0.156862	-1.02856
Or4	2	0.13245	-1.02856
Or5	2	0.26055	0.130116
Or5	2	0.347397	0.130116
Or5	2	0.249095	0.130116
Or6	1	0.194058	1.03496
Or6	1	0.209702	1.03496
Or6	1	0.178157	1.03496
Or8	1	0.362549	0.959242
Or8	1	0.362104	0.959242
Or8	1	0.547674	0.959242
Or9	1	0.296491	0.867301
Or9	1	0.187647	0.867301
Or9	1	0.37802	0.867301
Or10	2	0.107264	-1.6327
Or10	2	0.174731	-1.6327
Or10	2	0.178576	-1.6327
Or11	2	0.359034	0.721633
Or11	2	0.224818	0.721633
Or11	2	0.387615	0.721633
Or12	2	0.250058	-0.165206
Or12	2	0.314748	-0.165206
Or12	2	0.17191	-0.165206
Or13	2	0.0841492	-1.42394
Or13	2	0.0900309	-1.42394
Or13	2	0.0726487	-1.42394
Or15	2	0.171029	0.112058
Or15	2	0.332442	0.112058
Or15	2	0.220543	0.112058
Or16	2	0.16463	0.366199
Or16	2	0.30152	0.366199
Or16	2	0.292437	0.366199
Or20	1	0.25412	-1.12519
Or20	1	0.422575	-1.12519
Or20	1	0.184251	-1.12519

## Sheet: database_Fig6
site	samplingarea	sex_male	age
Bugac	Bu_area_01	1	40.8
Bugac	Bu_area_01	0	9
Bugac	Bu_area_01	0	7.9
Bugac	Bu_area_01	1	33.1
Bugac	Bu_area_01	1	8.3
Bugac	Bu_area_01	1	10.6
Bugac	Bu_area_01	1	82.1
Bugac	Bu_area_01	1	60.3
Bugac	Bu_area_01	1	51.1
Bugac	Bu_area_01	1	51.9
Bugac	Bu_area_01	1	44.6
Bugac	Bu_area_01	1	48.8
Bugac	Bu_area_01	1	34.7
Bugac	Bu_area_01	0	24.7
Bugac	Bu_area_01	1	30.5
Bugac	Bu_area_01	1	64.9
Bugac	Bu_area_01	0	47.3
Bugac	Bu_area_01	1	39.3
Bugac	Bu_area_01	0	25.1
Bugac	Bu_area_01	1	30.8
Bugac	Bu_area_01	1	58.8
Bugac	Bu_area_01	1	52.3
Bugac	Bu_area_01	1	48.4
Bugac	Bu_area_01	0	36.6
Bugac	Bu_area_01	0	39.3
Bugac	Bu_area_01	0	39.6
Bugac	Bu_area_01	0	18.2
Bugac	Bu_area_01	0	28.5
Bugac	Bu_area_01	1	48.4
Bugac	Bu_area_01	0	32.4
Bugac	Bu_area_01	1	58.4
Bugac	Bu_area_01	1	34.3
Bugac	Bu_area_01	1	43.8
Bugac	Bu_area_01	0	93.6
Bugac	Bu_area_01	0	62.6
Bugac	Bu_area_01	1	89.7
Bugac	Bu_area_01	1	25.9
Bugac	Bu_area_01	0	63.3
Bugac	Bu_area_01	1	35.8
Bugac	Bu_area_01	1	62.2
Bugac	Bu_area_01	1	89.7
Bugac	Bu_area_01	1	120.3
Bugac	Bu_area_01	0	22.4
Bugac	Bu_area_01	0	19.4
Bugac	Bu_area_01	0	31.6
Bugac	Bu_area_01	1	53.4
Bugac	Bu_area_01	1	51.1
Bugac	Bu_area_01	0	21.3
Bugac	Bu_area_01	1	52.6
Bugac	Bu_area_01	1	12.9
Bugac	Bu_area_01	0	11.3
Bugac	Bu_area_01	1	66.8
Bugac	Bu_area_01	1	22.4
Bugac	Bu_area_01	1	48.1
Bugac	Bu_area_01	1	28.2
Bugac	Bu_area_01	0	9.4
Bugac	Bu_area_01	1	90.5
Bugac	Bu_area_01	0	58
Bugac	Bu_area_01	0	72.5
Bugac	Bu_area_01	1	78.3
Bugac	Bu_area_01	1	61.4
Bugac	Bu_area_01	0	62.6
Bugac	Bu_area_01	1	61.1
Bugac	Bu_area_01	1	55.3
Bugac	Bu_area_01	1	43.1
Bugac	Bu_area_01	1	44.6
Bugac	Bu_area_01	1	37.3
Bugac	Bu_area_01	1	56.8
Bugac	Bu_area_01	1	39.6
Bugac	Bu_area_01	1	35
Bugac	Bu_area_01	1	47.7
Bugac	Bu_area_01	1	64.9
Bugac	Bu_area_01	1	25.9
Bugac	Bu_area_01	1	51.1
Bugac	Bu_area_01	1	66.8
Bugac	Bu_area_01	1	62.6
Bugac	Bu_area_01	0	70.6
Bugac	Bu_area_01	1	51.9
Bugac	Bu_area_01	1	11.7
Bugac	Bu_area_01	1	58
Bugac	Bu_area_01	0	19.4
Bugac	Bu_area_01	1	62.2
Bugac	Bu_area_01	0	40
Bugac	Bu_area_01	0	44.6
Bugac	Bu_area_01	0	30.8
Bugac	Bu_area_01	0	36.6
Bugac	Bu_area_01	1	63
Bugac	Bu_area_01	0	51.1
Bugac	Bu_area_02	0	131.8
Bugac	Bu_area_02	1	12.5
Bugac	Bu_area_02	1	89.7
Bugac	Bu_area_02	1	105
Bugac	Bu_area_02	1	58.8
Bugac	Bu_area_02	0	28.9
Bugac	Bu_area_02	0	47.3
Bugac	Bu_area_02	0	41.2
Bugac	Bu_area_02	1	46.1
Bugac	Bu_area_02	1	101.2
Bugac	Bu_area_02	0	42.3
Bugac	Bu_area_02	0	53.4
Bugac	Bu_area_02	1	91.3
Bugac	Bu_area_02	1	97.4
Bugac	Bu_area_02	1	68.7
Bugac	Bu_area_02	1	89.7
Bugac	Bu_area_02	0	32.4
Bugac	Bu_area_02	0	47.3
Bugac	Bu_area_02	0	60.3
Bugac	Bu_area_02	0	39.3
Bugac	Bu_area_02	0	28.2
Bugac	Bu_area_02	0	37.7
Bugac	Bu_area_02	1	28.5
Bugac	Bu_area_02	0	24.3
Bugac	Bu_area_02	1	33.1
Bugac	Bu_area_02	0	26.3
Bugac	Bu_area_02	1	35.4
Bugac	Bu_area_02	1	40
Bugac	Bu_area_02	1	42.3
Bugac	Bu_area_02	1	52.3
Bugac	Bu_area_02	0	12.9
Bugac	Bu_area_02	0	37.3
Bugac	Bu_area_02	1	71.4
Bugac	Bu_area_02	0	6.7
Bugac	Bu_area_02	0	44.6
Bugac	Bu_area_02	0	48.1
Bugac	Bu_area_02	0	29.7
Bugac	Bu_area_02	0	39.3
Bugac	Bu_area_02	0	28.2
Bugac	Bu_area_02	1	40
Bugac	Bu_area_02	0	29.3
Bugac	Bu_area_02	0	24.3
Bugac	Bu_area_02	0	17.1
Bugac	Bu_area_02	1	16.7
Bugac	Bu_area_02	0	23.2
Bugac	Bu_area_02	0	38.5
Bugac	Bu_area_02	0	28.9
Bugac	Bu_area_02	0	23.2
Bugac	Bu_area_02	1	33.1
Bugac	Bu_area_02	0	5.6
Bugac	Bu_area_02	0	63
Bugac	Bu_area_02	1	56.1
Bugac	Bu_area_02	1	30.5
Bugac	Bu_area_02	1	56.5
Bugac	Bu_area_02	0	49.6
Bugac	Bu_area_02	1	44.2
Bugac	Bu_area_02	0	70.6
Bugac	Bu_area_02	1	53
Bugac	Bu_area_02	1	63
Bugac	Bu_area_02	1	46.1
Bugac	Bu_area_02	1	42.3
Bugac	Bu_area_02	1	74.4
Bugac	Bu_area_02	1	49.6
Bugac	Bu_area_02	1	101.2
Bugac	Bu_area_02	0	41.6
Bugac	Bu_area_02	1	26.3
Bugac	Bu_area_02	0	3.3
Bugac	Bu_area_02	1	41.9
Bugac	Bu_area_02	1	52.6
Bugac	Bu_area_02	1	84
Bugac	Bu_area_02	0	39.3
Bugac	Bu_area_02	0	43.1
Bugac	Bu_area_02	1	85.9
Bugac	Bu_area_02	1	66.8
Bugac	Bu_area_02	0	74.4
Bugac	Bu_area_02	1	57.6
Bugac	Bu_area_02	0	70.6
Bugac	Bu_area_02	0	72.5
Bugac	Bu_area_02	1	59.9
Bugac	Bu_area_02	0	30.1
Bugac	Bu_area_02	1	68.7
Bugac	Bu_area_02	0	44.2
Bugac	Bu_area_02	0	26.3
Bugac	Bu_area_02	0	56.1
Bugac	Bu_area_02	1	17.8
Bugac	Bu_area_02	0	41.2
Bugac	Bu_area_02	1	4.5
Bugac	Bu_area_02	0	45
Bugac	Bu_area_02	0	22.8
Bugac	Bu_area_02	1	21.3
Bugac	Bu_area_02	0	37.7
Bugac	Bu_area_02	1	85.9
Bugac	Bu_area_02	0	27
Bugac	Bu_area_02	0	38.9
Bugac	Bu_area_02	1	27.8
Bugac	Bu_area_02	1	49.2
Bugac	Bu_area_02	1	32
Bugac	Bu_area_02	0	82.1
Bugac	Bu_area_02	0	66.8
Bugac	Bu_area_03	0	17.8
Bugac	Bu_area_03	1	22.8
Bugac	Bu_area_03	1	19.4
Bugac	Bu_area_03	1	51.1
Bugac	Bu_area_03	0	33.1
Bugac	Bu_area_03	1	62.6
Bugac	Bu_area_03	1	41.9
Bugac	Bu_area_03	0	56.5
Bugac	Bu_area_03	1	40.8
Bugac	Bu_area_03	1	44.2
Bugac	Bu_area_03	1	43.5
Bugac	Bu_area_03	0	97.4
Bugac	Bu_area_03	0	33.5
Bugac	Bu_area_03	1	46.1
Bugac	Bu_area_03	1	52.3
Bugac	Bu_area_03	0	31.2
Bugac	Bu_area_03	1	51.5
Bugac	Bu_area_03	0	39.3
Bugac	Bu_area_03	1	43.1
Bugac	Bu_area_03	0	56.1
Bugac	Bu_area_03	0	40.4
Bugac	Bu_area_03	1	52.6
Bugac	Bu_area_03	1	80.2
Bugac	Bu_area_03	1	70.6
Bugac	Bu_area_03	0	27.8
Bugac	Bu_area_03	1	17.8
Bugac	Bu_area_03	1	64.9
Bugac	Bu_area_03	0	39.3
Bugac	Bu_area_03	1	70.6
Bugac	Bu_area_03	1	5.6
Bugac	Bu_area_03	1	40.8
Bugac	Bu_area_03	1	63
Bugac	Bu_area_03	0	43.8
Bugac	Bu_area_03	1	39.6
Bugac	Bu_area_03	1	82.1
Bugac	Bu_area_03	1	59.1
Bugac	Bu_area_03	1	62.6
Bugac	Bu_area_03	1	40
Bugac	Bu_area_03	1	59.5
Bugac	Bu_area_03	0	39.3
Bugac	Bu_area_03	1	85.9
Bugac	Bu_area_03	1	139.5
Bugac	Bu_area_03	0	45.8
Bugac	Bu_area_03	1	41.6
Bugac	Bu_area_03	0	53.4
Bugac	Bu_area_03	0	48.4
Bugac	Bu_area_03	0	46.1
Bugac	Bu_area_03	0	47.3
Bugac	Bu_area_03	0	28.2
Bugac	Bu_area_03	0	66.8
Bugac	Bu_area_03	0	33.5
Bugac	Bu_area_03	1	48.1
Bugac	Bu_area_03	1	61.1
Bugac	Bu_area_03	0	52.3
Bugac	Bu_area_03	0	15.5
Bugac	Bu_area_03	1	7.9
Bugac	Bu_area_03	0	33.5
Bugac	Bu_area_03	0	19
Bugac	Bu_area_03	1	40.4
Bugac	Bu_area_03	1	24
Bugac	Bu_area_03	0	25.1
Bugac	Bu_area_03	1	52.6
Bugac	Bu_area_03	0	52.3
Bugac	Bu_area_03	1	51.5
Bugac	Bu_area_03	1	82.1
Bugac	Bu_area_03	1	47.7
Bugac	Bu_area_03	1	4.5
Bugac	Bu_area_03	1	74.4
Bugac	Bu_area_03	1	40.4
Bugac	Bu_area_03	1	11.3
Bugac	Bu_area_03	0	7.1
Bugac	Bu_area_03	1	38.5
Bugac	Bu_area_03	1	43.5
Bugac	Bu_area_03	1	45.4
Bugac	Bu_area_03	0	6.4
Bugac	Bu_area_03	1	85.9
Bugac	Bu_area_03	0	7.1
Bugac	Bu_area_03	1	24.7
Bugac	Bu_area_03	0	7.9
Bugac	Bu_area_03	0	15.5
Bugac	Bu_area_03	0	7.9
Bugac	Bu_area_03	1	51.5
Bugac	Bu_area_03	0	36.6
Bugac	Bu_area_03	0	26.3
Bugac	Bu_area_03	1	112.7
Bugac	Bu_area_03	1	9
Bugac	Bu_area_03	1	9.4
Bugac	Bu_area_03	1	8.7
Bugac	Bu_area_03	0	11
Bugac	Bu_area_03	1	14
Bugac	Bu_area_03	1	11.7
Bugac	Bu_area_03	0	9.4
Bugac	Bu_area_03	0	14.4
Bugac	Bu_area_03	1	30.8
Bugac	Bu_area_03	0	15.2
Bugac	Bu_area_03	0	33.5
Bugac	Bu_area_04	1	22.8
Bugac	Bu_area_04	1	54.9
Bugac	Bu_area_04	0	15.5
Bugac	Bu_area_04	0	23.6
Bugac	Bu_area_04	0	55.3
Bugac	Bu_area_04	0	46.5
Bugac	Bu_area_04	0	37.3
Bugac	Bu_area_04	0	27
Bugac	Bu_area_04	1	55.7
Bugac	Bu_area_04	1	29.7
Bugac	Bu_area_04	1	47.7
Bugac	Bu_area_04	1	23.2
Bugac	Bu_area_04	0	17.1
Bugac	Bu_area_04	0	34.7
Bugac	Bu_area_04	0	52.6
Bugac	Bu_area_04	0	34.7
Bugac	Bu_area_04	0	39.3
Bugac	Bu_area_04	1	48.4
Bugac	Bu_area_04	1	56.5
Bugac	Bu_area_04	1	38.1
Bugac	Bu_area_04	1	21.3
Bugac	Bu_area_04	1	31.2
Bugac	Bu_area_04	1	41.6
Bugac	Bu_area_04	1	19
Bugac	Bu_area_04	0	33.9
Bugac	Bu_area_04	1	35.8
Bugac	Bu_area_04	1	37.3
Bugac	Bu_area_04	0	15.9
Bugac	Bu_area_04	0	20.5
Bugac	Bu_area_04	0	45
Bugac	Bu_area_04	0	25.5
Bugac	Bu_area_04	0	20.1
Bugac	Bu_area_04	0	28.2
Bugac	Bu_area_04	1	89.7
Bugac	Bu_area_04	0	32.8
Bugac	Bu_area_04	1	41.2
Bugac	Bu_area_04	1	7.5
Bugac	Bu_area_04	1	23.2
Bugac	Bu_area_04	1	29.3
Bugac	Bu_area_04	1	27
Bugac	Bu_area_04	1	28.9
Bugac	Bu_area_04	0	49.2
Bugac	Bu_area_04	1	25.1
Bugac	Bu_area_04	1	30.8
Bugac	Bu_area_04	1	16.7
Bugac	Bu_area_04	1	36.2
Bugac	Bu_area_04	1	33.1
Bugac	Bu_area_04	1	24.7
Bugac	Bu_area_04	1	15.5
Bugac	Bu_area_04	0	31.6
Bugac	Bu_area_04	0	31.2
Bugac	Bu_area_04	1	58.4
Bugac	Bu_area_04	1	41.6
Bugac	Bu_area_04	1	41.9
Bugac	Bu_area_04	1	85.9
Bugac	Bu_area_04	1	4.8
Bugac	Bu_area_04	0	143.3
Bugac	Bu_area_04	1	24.7
Bugac	Bu_area_04	1	37
Bugac	Bu_area_04	1	22.4
Bugac	Bu_area_04	1	7.5
Bugac	Bu_area_04	1	32.4
Bugac	Bu_area_04	1	40
Bugac	Bu_area_04	0	48.8
Bugac	Bu_area_04	0	21.7
Bugac	Bu_area_04	1	101.2
Bugac	Bu_area_04	1	108.9
Bugac	Bu_area_04	1	48.1
Bugac	Bu_area_04	0	25.1
Bugac	Bu_area_04	1	61.4
Bugac	Bu_area_04	1	5.2
Bugac	Bu_area_04	1	62.2
Bugac	Bu_area_04	1	44.6
Bugac	Bu_area_04	1	57.2
Bugac	Bu_area_04	1	40.8
Bugac	Bu_area_04	1	28.2
Bugac	Bu_area_04	1	58.8
Bugac	Bu_area_04	1	64.1
Bugac	Bu_area_04	1	28.9
Bugac	Bu_area_04	1	50
Bugac	Bu_area_04	0	35.4
Bugac	Bu_area_04	0	28.2
Bugac	Bu_area_04	1	33.1
Bugac	Bu_area_04	0	51.5
Bugac	Bu_area_04	0	33.5
Bugac	Bu_area_04	0	36.6
Bugac	Bu_area_04	0	37
Bugac	Bu_area_04	0	35.4
Bugac	Bu_area_04	1	46.5
Bugac	Bu_area_04	0	27.4
Bugac	Bu_area_04	1	37
Bugac	Bu_area_04	1	48.1
Bugac	Bu_area_04	0	60.3
Bugac	Bu_area_04	0	47.3
Bugac	Bu_area_04	1	40.4
Bugac	Bu_area_05	1	9.8
Bugac	Bu_area_05	1	43.8
Bugac	Bu_area_05	0	35.8
Bugac	Bu_area_05	0	16.3
Bugac	Bu_area_05	0	10.6
Bugac	Bu_area_05	0	39.6
Bugac	Bu_area_05	1	24.7
Bugac	Bu_area_05	0	72.5
Bugac	Bu_area_05	1	58.4
Bugac	Bu_area_05	1	46.5
Bugac	Bu_area_05	0	36.6
Bugac	Bu_area_05	0	70.6
Bugac	Bu_area_05	1	89.4
Bugac	Bu_area_05	0	80.2
Bugac	Bu_area_05	1	33.5
Bugac	Bu_area_05	0	34.3
Bugac	Bu_area_05	0	53.8
Bugac	Bu_area_05	0	54.2
Bugac	Bu_area_05	1	35.4
Bugac	Bu_area_05	0	49.2
Bugac	Bu_area_05	1	47.7
Bugac	Bu_area_05	1	63
Bugac	Bu_area_05	1	50
Bugac	Bu_area_05	1	51.5
Bugac	Bu_area_05	1	40
Bugac	Bu_area_05	0	37.7
Bugac	Bu_area_05	1	44.2
Bugac	Bu_area_05	0	58.4
Bugac	Bu_area_05	1	50
Bugac	Bu_area_05	0	80.6
Bugac	Bu_area_05	1	47.3
Bugac	Bu_area_05	0	58
Bugac	Bu_area_05	1	71.8
Bugac	Bu_area_05	0	49.6
Bugac	Bu_area_05	1	44.6
Bugac	Bu_area_05	1	32
Bugac	Bu_area_05	1	108.9
Bugac	Bu_area_05	1	51.9
Bugac	Bu_area_05	1	38.9
Bugac	Bu_area_05	1	45.8
Bugac	Bu_area_05	0	54.9
Bugac	Bu_area_05	1	85.1
Bugac	Bu_area_05	0	10.2
Bugac	Bu_area_05	0	71.8
Bugac	Bu_area_05	1	42.3
Bugac	Bu_area_05	0	27
Bugac	Bu_area_05	1	56.5
Bugac	Bu_area_05	1	14
Bugac	Bu_area_05	1	30.5
Bugac	Bu_area_05	0	57.6
Bugac	Bu_area_05	1	58.8
Bugac	Bu_area_05	0	58
Bugac	Bu_area_05	1	33.1
Bugac	Bu_area_05	0	42.3
Bugac	Bu_area_05	1	112.7
Bugac	Bu_area_05	0	76.4
Bugac	Bu_area_05	1	43.8
Bugac	Bu_area_05	0	95.5
Bugac	Bu_area_05	1	40.8
Bugac	Bu_area_05	1	40.4
Bugac	Bu_area_05	1	57.6
Bugac	Bu_area_05	1	58.8
Bugac	Bu_area_05	1	20.9
Bugac	Bu_area_05	1	53.8
Bugac	Bu_area_05	1	89.7
Bugac	Bu_area_05	1	45.8
Bugac	Bu_area_05	0	62.2
Bugac	Bu_area_05	0	63
Bugac	Bu_area_05	1	14
Bugac	Bu_area_05	0	33.9
Bugac	Bu_area_05	1	55.3
Bugac	Bu_area_05	1	51.1
Bugac	Bu_area_05	0	25.5
Bugac	Bu_area_05	0	32.8
Bugac	Bu_area_05	1	101.2
Bugac	Bu_area_05	0	30.8
Bugac	Bu_area_05	0	40.4
Bugac	Bu_area_05	1	12.9
Bugac	Bu_area_05	1	49.2
Bugac	Bu_area_05	1	69.9
Bugac	Bu_area_05	0	37.3
Bugac	Bu_area_05	1	28.2
Bugac	Bu_area_05	0	21.3
Bugac	Bu_area_05	0	46.1
Bugac	Bu_area_05	1	48.8
Bugac	Bu_area_05	0	44.2
Bugac	Bu_area_05	1	58
Bugac	Bu_area_05	0	33.5
Bugac	Bu_area_05	0	25.5
Bugac	Bu_area_05	0	18.2
Bugac	Bu_area_05	0	32
Bugac	Bu_area_05	1	38.1
Bugac	Bu_area_05	1	19
Bugac	Bu_area_05	1	55.3
Bugac	Bu_area_05	1	48.4
Bugac	Bu_area_05	1	53
Bugac	Bu_area_05	0	19
Bugac	Bu_area_05	0	35.8
Bocsa	Bo_area_01	1	5.2
Bocsa	Bo_area_01	0	4.5
Bocsa	Bo_area_01	0	15.2
Bocsa	Bo_area_01	1	12.5
Bocsa	Bo_area_01	1	7.9
Bocsa	Bo_area_01	1	5.6
Bocsa	Bo_area_01	1	4.1
Bocsa	Bo_area_01	1	6
Bocsa	Bo_area_01	1	17.8
Bocsa	Bo_area_01	1	4.1
Bocsa	Bo_area_01	1	4.5
Bocsa	Bo_area_01	1	4.1
Bocsa	Bo_area_01	1	2.5
Bocsa	Bo_area_01	0	2.2
Bocsa	Bo_area_01	1	6.4
Bocsa	Bo_area_01	1	4.8
Bocsa	Bo_area_01	0	4.5
Bocsa	Bo_area_01	1	3.7
Bocsa	Bo_area_01	0	9.8
Bocsa	Bo_area_01	1	6.7
Bocsa	Bo_area_01	1	4.5
Bocsa	Bo_area_01	1	9
Bocsa	Bo_area_01	1	9.4
Bocsa	Bo_area_01	0	11
Bocsa	Bo_area_01	0	2.2
Bocsa	Bo_area_01	0	2.7
Bocsa	Bo_area_01	0	17.1
Bocsa	Bo_area_01	0	3.3
Bocsa	Bo_area_01	1	38.1
Bocsa	Bo_area_01	0	39.6
Bocsa	Bo_area_01	1	22.8
Bocsa	Bo_area_01	1	16.7
Bocsa	Bo_area_01	1	15.5
Bocsa	Bo_area_01	0	25.9
Bocsa	Bo_area_01	0	21.7
Bocsa	Bo_area_01	1	20.1
Bocsa	Bo_area_01	1	11.7
Bocsa	Bo_area_01	0	2.2
Bocsa	Bo_area_01	1	4.8
Bocsa	Bo_area_01	1	32.8
Bocsa	Bo_area_01	1	36.6
Bocsa	Bo_area_01	1	34.3
Bocsa	Bo_area_01	0	47.3
Bocsa	Bo_area_01	0	45
Bocsa	Bo_area_01	0	5.6
Bocsa	Bo_area_01	1	4.1
Bocsa	Bo_area_01	1	4.5
Bocsa	Bo_area_01	0	3.3
Bocsa	Bo_area_01	1	28.5
Bocsa	Bo_area_01	1	32.4
Bocsa	Bo_area_01	0	46.9
Bocsa	Bo_area_01	1	27.8
Bocsa	Bo_area_01	1	27
Bocsa	Bo_area_01	1	32
Bocsa	Bo_area_01	1	31.2
Bocsa	Bo_area_01	0	58.4
Bocsa	Bo_area_01	1	46.1
Bocsa	Bo_area_01	0	25.9
Bocsa	Bo_area_01	0	2.2
Bocsa	Bo_area_01	1	18.6
Bocsa	Bo_area_01	1	51.5
Bocsa	Bo_area_01	0	13.2
Bocsa	Bo_area_01	1	16.3
Bocsa	Bo_area_01	1	26.3
Bocsa	Bo_area_01	1	36.6
Bocsa	Bo_area_01	1	33.5
Bocsa	Bo_area_01	1	22.8
Bocsa	Bo_area_01	1	35.4
Bocsa	Bo_area_01	1	26.6
Bocsa	Bo_area_01	1	20.5
Bocsa	Bo_area_01	1	48.8
Bocsa	Bo_area_01	1	17.1
Bocsa	Bo_area_01	1	2.5
Bocsa	Bo_area_01	1	2.2
Bocsa	Bo_area_01	1	6
Bocsa	Bo_area_01	1	22
Bocsa	Bo_area_01	0	31.2
Bocsa	Bo_area_01	1	10.2
Bocsa	Bo_area_01	1	9
Bocsa	Bo_area_01	1	4.5
Bocsa	Bo_area_01	0	14.8
Bocsa	Bo_area_01	1	14.8
Bocsa	Bo_area_01	0	38.1
Bocsa	Bo_area_01	0	32
Bocsa	Bo_area_01	0	17.1
Bocsa	Bo_area_01	0	34.7
Bocsa	Bo_area_01	1	54.6
Bocsa	Bo_area_01	0	3.3
Bocsa	Bo_area_02	1	8.3
Bocsa	Bo_area_02	0	11.7
Bocsa	Bo_area_02	1	7.1
Bocsa	Bo_area_02	1	4.8
Bocsa	Bo_area_02	1	12.1
Bocsa	Bo_area_02	1	11.3
Bocsa	Bo_area_02	0	12.9
Bocsa	Bo_area_02	0	19
Bocsa	Bo_area_02	1	7.1
Bocsa	Bo_area_02	0	8.7
Bocsa	Bo_area_02	0	17.1
Bocsa	Bo_area_02	0	14.8
Bocsa	Bo_area_02	0	9.4
Bocsa	Bo_area_02	1	25.9
Bocsa	Bo_area_02	1	6.4
Bocsa	Bo_area_02	0	22.4
Bocsa	Bo_area_02	0	22.4
Bocsa	Bo_area_02	1	28.9
Bocsa	Bo_area_02	0	25.9
Bocsa	Bo_area_02	1	32
Bocsa	Bo_area_02	0	49.2
Bocsa	Bo_area_02	0	51.9
Bocsa	Bo_area_02	0	58.4
Bocsa	Bo_area_02	1	42.3
Bocsa	Bo_area_02	1	18.6
Bocsa	Bo_area_02	0	45
Bocsa	Bo_area_02	0	33.1
Bocsa	Bo_area_02	1	8.7
Bocsa	Bo_area_02	1	21.7
Bocsa	Bo_area_02	1	25.9
Bocsa	Bo_area_02	1	48.1
Bocsa	Bo_area_02	1	6.7
Bocsa	Bo_area_02	1	7.5
Bocsa	Bo_area_02	1	20.5
Bocsa	Bo_area_02	1	11.3
Bocsa	Bo_area_02	0	31.6
Bocsa	Bo_area_02	1	35.8
Bocsa	Bo_area_02	0	7.1
Bocsa	Bo_area_02	1	23.2
Bocsa	Bo_area_02	0	28.5
Bocsa	Bo_area_02	1	30.1
Bocsa	Bo_area_02	1	15.5
Bocsa	Bo_area_02	0	19
Bocsa	Bo_area_02	1	7.1
Bocsa	Bo_area_02	1	7.5
Bocsa	Bo_area_02	0	8.3
Bocsa	Bo_area_02	0	9
Bocsa	Bo_area_02	0	9.4
Bocsa	Bo_area_02	0	10.2
Bocsa	Bo_area_02	1	8.3
Bocsa	Bo_area_02	0	11
Bocsa	Bo_area_02	1	31.6
Bocsa	Bo_area_02	1	33.1
Bocsa	Bo_area_02	0	8.3
Bocsa	Bo_area_02	1	6
Bocsa	Bo_area_02	1	25.1
Bocsa	Bo_area_02	0	24
Bocsa	Bo_area_02	0	27.8
Bocsa	Bo_area_02	0	17.8
Bocsa	Bo_area_02	0	33.9
Bocsa	Bo_area_02	0	8.3
Bocsa	Bo_area_02	0	8.7
Bocsa	Bo_area_02	0	18.6
Bocsa	Bo_area_02	1	5.6
Bocsa	Bo_area_02	1	7.9
Bocsa	Bo_area_02	0	14.8
Bocsa	Bo_area_02	1	9
Bocsa	Bo_area_02	0	7.1
Bocsa	Bo_area_02	1	29.3
Bocsa	Bo_area_02	1	16.3
Bocsa	Bo_area_02	1	10.6
Bocsa	Bo_area_02	1	9.4
Bocsa	Bo_area_03	1	35
Bocsa	Bo_area_03	1	10.6
Bocsa	Bo_area_03	1	10.2
Bocsa	Bo_area_03	1	5.6
Bocsa	Bo_area_03	1	13.2
Bocsa	Bo_area_03	0	25.1
Bocsa	Bo_area_03	1	26.6
Bocsa	Bo_area_03	0	45
Bocsa	Bo_area_03	1	20.5
Bocsa	Bo_area_03	1	32.4
Bocsa	Bo_area_03	1	38.1
Bocsa	Bo_area_03	1	8.3
Bocsa	Bo_area_03	1	12.1
Bocsa	Bo_area_03	1	6.7
Bocsa	Bo_area_03	1	7.1
Bocsa	Bo_area_03	1	7.9
Bocsa	Bo_area_03	1	29.7
Bocsa	Bo_area_03	1	5.2
Bocsa	Bo_area_03	1	14.4
Bocsa	Bo_area_03	1	16.3
Bocsa	Bo_area_03	1	26.3
Bocsa	Bo_area_03	1	25.1
Bocsa	Bo_area_03	1	9
Bocsa	Bo_area_03	1	27.8
Bocsa	Bo_area_03	0	36.2
Bocsa	Bo_area_03	0	26.6
Bocsa	Bo_area_03	1	7.5
Bocsa	Bo_area_03	1	13.6
Bocsa	Bo_area_03	0	20.5
Bocsa	Bo_area_03	0	17.1
Bocsa	Bo_area_03	1	17.8
Bocsa	Bo_area_03	0	20.9
Bocsa	Bo_area_03	1	18.6
Bocsa	Bo_area_03	1	24.3
Bocsa	Bo_area_03	1	32
Bocsa	Bo_area_03	0	20.9
Bocsa	Bo_area_03	0	26.6
Bocsa	Bo_area_03	1	14.4
Bocsa	Bo_area_03	0	10.2
Bocsa	Bo_area_03	0	15.9
Bocsa	Bo_area_03	1	28.5
Bocsa	Bo_area_03	0	7.9
Bocsa	Bo_area_03	1	31.2
Bocsa	Bo_area_03	1	26.6
Bocsa	Bo_area_03	1	14.8
Bocsa	Bo_area_03	0	19
Bocsa	Bo_area_03	1	34.7
Bocsa	Bo_area_03	0	32.8
Bocsa	Bo_area_03	0	40
Bocsa	Bo_area_03	0	46.9
Bocsa	Bo_area_03	1	48.1
Bocsa	Bo_area_03	1	14.4
Bocsa	Bo_area_03	1	36.2
Bocsa	Bo_area_03	0	10.2
Bocsa	Bo_area_03	1	34.7
Bocsa	Bo_area_03	0	40.8
Bocsa	Bo_area_03	0	14.8
Bocsa	Bo_area_03	0	11
Bocsa	Bo_area_03	1	4.5
Bocsa	Bo_area_03	1	31.2
Bocsa	Bo_area_03	1	42.3
Bocsa	Bo_area_03	1	61.1
Bocsa	Bo_area_03	1	58
Bocsa	Bo_area_03	1	47.3
Bocsa	Bo_area_03	0	47.3
Bocsa	Bo_area_03	1	31.6
Bocsa	Bo_area_03	0	6.4
Bocsa	Bo_area_03	1	17.8
Bocsa	Bo_area_03	1	32.8
Bocsa	Bo_area_03	1	23.6
Bocsa	Bo_area_03	0	29.3
Bocsa	Bo_area_03	0	36.2
Bocsa	Bo_area_03	1	20.5
Bocsa	Bo_area_03	1	35.8
Bocsa	Bo_area_03	1	24
Bocsa	Bo_area_03	1	27.4
Bocsa	Bo_area_03	0	23.2
Bocsa	Bo_area_03	0	9.4
Bocsa	Bo_area_03	0	25.1
Bocsa	Bo_area_03	1	11.3
Bocsa	Bo_area_03	1	7.5
Bocsa	Bo_area_03	1	35
Bocsa	Bo_area_03	0	22.8
Bocsa	Bo_area_03	1	13.6
Bocsa	Bo_area_03	0	33.9
Bocsa	Bo_area_03	1	27.4
Bocsa	Bo_area_03	1	48.4
Bocsa	Bo_area_03	1	20.5
Bocsa	Bo_area_03	1	41.2
Bocsa	Bo_area_04	1	6
Bocsa	Bo_area_04	0	36.6
Bocsa	Bo_area_04	1	11
Bocsa	Bo_area_04	0	30.8
Bocsa	Bo_area_04	1	44.2
Bocsa	Bo_area_04	1	6
Bocsa	Bo_area_04	0	13.6
Bocsa	Bo_area_04	0	6.7
Bocsa	Bo_area_04	0	31.6
Bocsa	Bo_area_04	0	29.7
Bocsa	Bo_area_04	1	19
Bocsa	Bo_area_04	0	27
Bocsa	Bo_area_04	0	37
Bocsa	Bo_area_04	1	27.4
Bocsa	Bo_area_04	1	28.9
Bocsa	Bo_area_04	0	16.3
Bocsa	Bo_area_04	0	22
Bocsa	Bo_area_04	1	32.4
Bocsa	Bo_area_04	0	41.6
Bocsa	Bo_area_04	1	3.7
Bocsa	Bo_area_04	0	28.2
Bocsa	Bo_area_04	1	27.8
Bocsa	Bo_area_04	0	40.4
Bocsa	Bo_area_04	0	42.3
Bocsa	Bo_area_04	0	34.7
Bocsa	Bo_area_04	0	20.1
Bocsa	Bo_area_04	1	48.1
Bocsa	Bo_area_04	0	33.1
Bocsa	Bo_area_04	1	48.8
Bocsa	Bo_area_04	0	55.3
Bocsa	Bo_area_04	1	33.9
Bocsa	Bo_area_04	0	27.8
Bocsa	Bo_area_04	0	26.6
Bocsa	Bo_area_04	1	5.6
Bocsa	Bo_area_04	1	6.4
Bocsa	Bo_area_04	1	6.7
Bocsa	Bo_area_04	0	43.5
Bocsa	Bo_area_04	0	31.6
Bocsa	Bo_area_04	1	19
Bocsa	Bo_area_04	0	28.5
Bocsa	Bo_area_04	1	21.7
Bocsa	Bo_area_04	1	15.2
Bocsa	Bo_area_04	1	18.6
Bocsa	Bo_area_04	1	13.2
Bocsa	Bo_area_04	1	28.5
Bocsa	Bo_area_04	0	15.2
Bocsa	Bo_area_04	0	30.8
Bocsa	Bo_area_04	0	26.6
Bocsa	Bo_area_04	0	22
Bocsa	Bo_area_04	1	36.2
Bocsa	Bo_area_04	0	19.8
Bocsa	Bo_area_04	0	16.7
Bocsa	Bo_area_04	1	23.2
Bocsa	Bo_area_04	0	19
Bocsa	Bo_area_04	1	32
Bocsa	Bo_area_04	0	28.2
Bocsa	Bo_area_04	1	21.3
Bocsa	Bo_area_04	0	16.7
Bocsa	Bo_area_04	0	63
Bocsa	Bo_area_05	1	52.6
Bocsa	Bo_area_05	1	48.4
Bocsa	Bo_area_05	1	51.9
Bocsa	Bo_area_05	0	57.2
Bocsa	Bo_area_05	1	38.9
Bocsa	Bo_area_05	1	31.6
Bocsa	Bo_area_05	1	41.2
Bocsa	Bo_area_05	1	59.9
Bocsa	Bo_area_05	1	54.2
Bocsa	Bo_area_05	1	72.5
Bocsa	Bo_area_05	0	46.1
Bocsa	Bo_area_05	1	54.9
Bocsa	Bo_area_05	1	32.4
Bocsa	Bo_area_05	0	40.8
Bocsa	Bo_area_05	1	34.3
Bocsa	Bo_area_05	0	14.8
Bocsa	Bo_area_05	1	30.5
Bocsa	Bo_area_05	1	30.8
Bocsa	Bo_area_05	1	26.6
Bocsa	Bo_area_05	1	35.4
Bocsa	Bo_area_05	1	7.5
Bocsa	Bo_area_05	1	57.6
Bocsa	Bo_area_05	1	47.3
Bocsa	Bo_area_05	1	41.6
Bocsa	Bo_area_05	1	52.3
Bocsa	Bo_area_05	0	8.3
Bocsa	Bo_area_05	1	24.3
Bocsa	Bo_area_05	1	35.8
Bocsa	Bo_area_05	1	20.5
Bocsa	Bo_area_05	0	26.6
Bocsa	Bo_area_05	1	34.3
Bocsa	Bo_area_05	0	27.8
Bocsa	Bo_area_05	0	25.9
Bocsa	Bo_area_05	0	32.4
Bocsa	Bo_area_05	0	44.6
Bocsa	Bo_area_05	0	28.9
Bocsa	Bo_area_05	0	10.2
Bocsa	Bo_area_05	1	13.6
Bocsa	Bo_area_05	0	8.3
Bocsa	Bo_area_05	1	13.2
Bocsa	Bo_area_05	1	19
Bocsa	Bo_area_05	1	20.5
Bocsa	Bo_area_05	1	12.1
Bocsa	Bo_area_05	1	13.2
Bocsa	Bo_area_05	0	13.6
Bocsa	Bo_area_05	1	8.7
Bocsa	Bo_area_05	1	11
Bocsa	Bo_area_05	0	15.9
Bocsa	Bo_area_05	0	6.4
Bocsa	Bo_area_05	1	20.1
Bocsa	Bo_area_05	1	12.9
Bocsa	Bo_area_05	0	14
Bocsa	Bo_area_05	0	10.6
Bocsa	Bo_area_05	0	14.4
Bocsa	Bo_area_05	0	24.7
Bocsa	Bo_area_05	0	26.6
Bocsa	Bo_area_05	1	28.9
Bocsa	Bo_area_05	1	40.8
Bocsa	Bo_area_05	1	18.6
Bocsa	Bo_area_05	1	34.3
Orgovany	Or_area_01	0	36.6
Orgovany	Or_area_01	0	22
Orgovany	Or_area_01	1	26.6
Orgovany	Or_area_01	0	30.5
Orgovany	Or_area_01	0	25.1
Orgovany	Or_area_01	0	25.1
Orgovany	Or_area_01	1	14
Orgovany	Or_area_01	0	14.8
Orgovany	Or_area_01	0	17.5
Orgovany	Or_area_01	1	16.3
Orgovany	Or_area_01	1	17.1
Orgovany	Or_area_01	0	93.6
Orgovany	Or_area_01	1	25.9
Orgovany	Or_area_01	0	8.3
Orgovany	Or_area_01	0	32.8
Orgovany	Or_area_01	0	6.7
Orgovany	Or_area_01	1	3
Orgovany	Or_area_01	0	33.9
Orgovany	Or_area_01	0	52.3
Orgovany	Or_area_01	0	21.3
Orgovany	Or_area_01	0	6.7
Orgovany	Or_area_01	0	30.8
Orgovany	Or_area_01	0	11.7
Orgovany	Or_area_01	0	17.5
Orgovany	Or_area_01	1	43.1
Orgovany	Or_area_01	0	18.2
Orgovany	Or_area_01	1	11.7
Orgovany	Or_area_01	0	18.2
Orgovany	Or_area_01	1	25.5
Orgovany	Or_area_01	1	7.1
Orgovany	Or_area_01	1	8.7
Orgovany	Or_area_01	0	30.5
Orgovany	Or_area_01	1	55.7
Orgovany	Or_area_01	0	40.4
Orgovany	Or_area_01	1	21.7
Orgovany	Or_area_01	1	21.7
Orgovany	Or_area_01	1	34.7
Orgovany	Or_area_01	0	6
Orgovany	Or_area_01	1	19.8
Orgovany	Or_area_01	1	41.2
Orgovany	Or_area_01	1	37.7
Orgovany	Or_area_01	1	34.7
Orgovany	Or_area_01	0	16.7
Orgovany	Or_area_01	1	30.8
Orgovany	Or_area_01	1	21.7
Orgovany	Or_area_01	0	26.6
Orgovany	Or_area_01	0	30.5
Orgovany	Or_area_01	1	24.7
Orgovany	Or_area_01	1	36.6
Orgovany	Or_area_01	0	14.8
Orgovany	Or_area_01	0	20.1
Orgovany	Or_area_01	1	20.1
Orgovany	Or_area_01	1	17.8
Orgovany	Or_area_01	0	9.4
Orgovany	Or_area_01	0	11.3
Orgovany	Or_area_01	0	16.7
Orgovany	Or_area_01	1	15.5
Orgovany	Or_area_01	1	10.2
Orgovany	Or_area_01	0	23.6
Orgovany	Or_area_01	0	8.7
Orgovany	Or_area_01	0	15.5
Orgovany	Or_area_01	1	17.1
Orgovany	Or_area_01	1	21.7
Orgovany	Or_area_01	1	21.3
Orgovany	Or_area_01	0	12.9
Orgovany	Or_area_01	1	19.8
Orgovany	Or_area_01	1	22.4
Orgovany	Or_area_01	0	5.8
Orgovany	Or_area_01	0	8.4
Orgovany	Or_area_01	0	3.2
Orgovany	Or_area_01	1	19.4
Orgovany	Or_area_01	0	18.2
Orgovany	Or_area_01	1	12.5
Orgovany	Or_area_01	0	17.5
Orgovany	Or_area_01	0	8.7
Orgovany	Or_area_01	0	11.7
Orgovany	Or_area_01	1	33.1
Orgovany	Or_area_01	1	19.8
Orgovany	Or_area_01	1	22
Orgovany	Or_area_01	1	19
Orgovany	Or_area_01	1	18.2
Orgovany	Or_area_01	1	4.2
Orgovany	Or_area_01	0	17.8
Orgovany	Or_area_01	0	15.5
Orgovany	Or_area_02	1	17.5
Orgovany	Or_area_02	0	10.3
Orgovany	Or_area_02	1	13.6
Orgovany	Or_area_02	1	4
Orgovany	Or_area_02	1	4.2
Orgovany	Or_area_02	0	11.3
Orgovany	Or_area_02	1	14
Orgovany	Or_area_02	1	9
Orgovany	Or_area_02	1	22.4
Orgovany	Or_area_02	1	11.3
Orgovany	Or_area_02	0	21.3
Orgovany	Or_area_02	0	4.4
Orgovany	Or_area_02	1	3.8
Orgovany	Or_area_02	0	16.7
Orgovany	Or_area_02	1	4.9
Orgovany	Or_area_02	1	4.5
Orgovany	Or_area_02	0	6.7
Orgovany	Or_area_02	0	15.2
Orgovany	Or_area_02	1	23.6
Orgovany	Or_area_02	1	14
Orgovany	Or_area_02	1	25.5
Orgovany	Or_area_02	1	15.5
Orgovany	Or_area_02	1	9.2
Orgovany	Or_area_02	0	9.4
Orgovany	Or_area_02	0	6.4
Orgovany	Or_area_02	0	10.6
Orgovany	Or_area_02	0	11
Orgovany	Or_area_02	0	11.3
Orgovany	Or_area_02	0	8.3
Orgovany	Or_area_02	0	6.2
Orgovany	Or_area_02	0	8.5
Orgovany	Or_area_02	1	4.3
Orgovany	Or_area_02	1	33.5
Orgovany	Or_area_02	0	12.9
Orgovany	Or_area_02	0	7.3
Orgovany	Or_area_02	1	24
Orgovany	Or_area_02	0	15.2
Orgovany	Or_area_02	1	4.4
Orgovany	Or_area_02	1	9.2
Orgovany	Or_area_02	0	9.3
Orgovany	Or_area_02	1	15.9
Orgovany	Or_area_02	0	6.3
Orgovany	Or_area_02	1	4
Orgovany	Or_area_02	0	18.6
Orgovany	Or_area_02	0	11
Orgovany	Or_area_02	1	3.2
Orgovany	Or_area_02	1	15.9
Orgovany	Or_area_02	0	8.8
Orgovany	Or_area_02	0	6.3
Orgovany	Or_area_02	1	9.8
Orgovany	Or_area_02	0	14.8
Orgovany	Or_area_02	1	9.8
Orgovany	Or_area_02	0	7.4
Orgovany	Or_area_02	0	10.6
Orgovany	Or_area_02	1	19.8
Orgovany	Or_area_02	1	13.2
Orgovany	Or_area_02	1	17.8
Orgovany	Or_area_02	1	12.5
Orgovany	Or_area_02	0	10.5
Orgovany	Or_area_02	0	13.6
Orgovany	Or_area_02	0	20.1
Orgovany	Or_area_02	0	17.8
Orgovany	Or_area_02	1	22.8
Orgovany	Or_area_02	1	27.4
Orgovany	Or_area_02	0	8.1
Orgovany	Or_area_02	1	19.4
Orgovany	Or_area_02	1	26.6
Orgovany	Or_area_02	0	6.4
Orgovany	Or_area_02	0	17.8
Orgovany	Or_area_02	0	12.5
Orgovany	Or_area_02	0	12.1
Orgovany	Or_area_02	0	7.7
Orgovany	Or_area_02	0	6.2
Orgovany	Or_area_02	1	14.8
Orgovany	Or_area_02	0	20.1
Orgovany	Or_area_02	0	12.9
Orgovany	Or_area_02	0	3.9
Orgovany	Or_area_02	0	4.1
Orgovany	Or_area_02	0	19.4
Orgovany	Or_area_02	1	19.8
Orgovany	Or_area_02	0	4.1
Orgovany	Or_area_02	0	2.8
Orgovany	Or_area_02	1	33.9
Orgovany	Or_area_02	1	20.9
Orgovany	Or_area_02	0	27.4
Orgovany	Or_area_05	1	38.5
Orgovany	Or_area_05	1	11.7
Orgovany	Or_area_05	0	13.2
Orgovany	Or_area_05	1	18.2
Orgovany	Or_area_05	1	7.8
Orgovany	Or_area_05	1	8.9
Orgovany	Or_area_05	0	14.4
Orgovany	Or_area_05	0	15.9
Orgovany	Or_area_05	0	11.7
Orgovany	Or_area_05	1	12.9
Orgovany	Or_area_05	0	14
Orgovany	Or_area_05	0	3.2
Orgovany	Or_area_05	0	3.3
Orgovany	Or_area_05	0	28.2
Orgovany	Or_area_05	1	26.3
Orgovany	Or_area_05	0	12.1
Orgovany	Or_area_05	0	6.4
Orgovany	Or_area_05	0	13.2
Orgovany	Or_area_05	0	27.8
Orgovany	Or_area_05	0	28.5
Orgovany	Or_area_05	0	19
Orgovany	Or_area_05	1	7.1
Orgovany	Or_area_05	1	17.5
Orgovany	Or_area_05	1	22.8
Orgovany	Or_area_05	1	45
Orgovany	Or_area_05	0	32
Orgovany	Or_area_05	0	32
Orgovany	Or_area_05	0	4.1
Orgovany	Or_area_05	1	4.7
Orgovany	Or_area_05	0	6.4
Orgovany	Or_area_05	1	41.9
Orgovany	Or_area_05	1	6.4
Orgovany	Or_area_05	1	5.1
Orgovany	Or_area_05	0	11.7
Orgovany	Or_area_05	0	25.9
Orgovany	Or_area_05	0	17.5
Orgovany	Or_area_05	1	11.7
Orgovany	Or_area_05	0	5.7
Orgovany	Or_area_05	0	21.3
Orgovany	Or_area_05	0	26.6
Orgovany	Or_area_05	1	8.9
Orgovany	Or_area_05	1	7.6
Orgovany	Or_area_05	0	6.6
Orgovany	Or_area_05	1	30.1
Orgovany	Or_area_05	0	26.6
Orgovany	Or_area_05	1	40
Orgovany	Or_area_05	0	3
Orgovany	Or_area_05	1	43.8
Orgovany	Or_area_05	0	13.6
Orgovany	Or_area_05	0	18.2
Orgovany	Or_area_05	1	28.2
Orgovany	Or_area_05	1	28.5
Orgovany	Or_area_05	1	38.1
Orgovany	Or_area_05	0	22.4
Orgovany	Or_area_05	1	12.5
Orgovany	Or_area_05	1	21.3
Orgovany	Or_area_05	1	16.3
Orgovany	Or_area_05	1	9.8
Orgovany	Or_area_05	1	21.3
Orgovany	Or_area_05	0	3
Orgovany	Or_area_05	1	4.4
Orgovany	Or_area_05	1	4.5
Orgovany	Or_area_05	1	28.5
Orgovany	Or_area_05	1	14.8
Orgovany	Or_area_05	0	4.8
Orgovany	Or_area_05	0	6.6
Orgovany	Or_area_05	1	12.5
Orgovany	Or_area_05	0	12.9
Orgovany	Or_area_05	1	28.2
Orgovany	Or_area_05	0	22
Orgovany	Or_area_06	1	25.5
Orgovany	Or_area_06	0	12.5
Orgovany	Or_area_06	0	6.1
Orgovany	Or_area_06	1	12.1
Orgovany	Or_area_06	1	18.2
Orgovany	Or_area_06	0	5.9
Orgovany	Or_area_06	0	20.9
Orgovany	Or_area_06	0	10.2
Orgovany	Or_area_06	1	9.8
Orgovany	Or_area_06	0	4.3
Orgovany	Or_area_06	1	5.9
Orgovany	Or_area_06	0	25.1
Orgovany	Or_area_06	0	11.7
Orgovany	Or_area_06	0	38.1
Orgovany	Or_area_06	0	58.8
Orgovany	Or_area_06	0	22.4
Orgovany	Or_area_06	0	37.3
Orgovany	Or_area_06	1	19
Orgovany	Or_area_06	0	25.5
Orgovany	Or_area_06	1	6.4
Orgovany	Or_area_06	1	34.7
Orgovany	Or_area_06	0	32
Orgovany	Or_area_06	1	5.4
Orgovany	Or_area_06	0	12.9
Orgovany	Or_area_06	0	26.3
Orgovany	Or_area_06	1	30.1
Orgovany	Or_area_06	1	21.7
Orgovany	Or_area_06	0	30.1
Orgovany	Or_area_06	0	28.9
Orgovany	Or_area_06	0	41.2
Orgovany	Or_area_06	1	30.5
Orgovany	Or_area_06	0	11.3
Orgovany	Or_area_06	0	5.8
Orgovany	Or_area_06	1	36.6
Orgovany	Or_area_06	1	36.6
Orgovany	Or_area_06	0	6.6
Orgovany	Or_area_06	1	29.7
Orgovany	Or_area_06	0	5
Orgovany	Or_area_06	1	34.7
Orgovany	Or_area_06	0	8.7
Orgovany	Or_area_06	0	3.6
Orgovany	Or_area_06	0	3.8
Orgovany	Or_area_06	1	4.3
Orgovany	Or_area_06	0	2.9
Orgovany	Or_area_06	0	4.6
Orgovany	Or_area_06	1	3.6
Orgovany	Or_area_06	0	4.3
Orgovany	Or_area_06	0	3.3
Orgovany	Or_area_06	0	3.8
Orgovany	Or_area_06	1	8.7
Orgovany	Or_area_06	0	12.1
Orgovany	Or_area_06	1	15.9
Orgovany	Or_area_06	0	37.3
Orgovany	Or_area_06	0	34.7
Orgovany	Or_area_06	0	40.8
Orgovany	Or_area_06	1	31.2
Orgovany	Or_area_06	1	14.4
Orgovany	Or_area_06	0	8.4
Orgovany	Or_area_06	0	5.2
Orgovany	Or_area_06	0	9.8
Orgovany	Or_area_06	1	8
Orgovany	Or_area_06	1	28.2
Orgovany	Or_area_06	1	41.9
Orgovany	Or_area_06	0	25.5
Orgovany	Or_area_06	0	24.7
Orgovany	Or_area_06	1	20.9
Orgovany	Or_area_06	0	28.2
Orgovany	Or_area_06	1	7
Orgovany	Or_area_06	1	11.3
Orgovany	Or_area_06	1	14.8
Orgovany	Or_area_06	1	20.1
Orgovany	Or_area_06	1	14
Orgovany	Or_area_06	0	19
Orgovany	Or_area_06	0	15.9
Orgovany	Or_area_06	0	17.1
Orgovany	Or_area_06	0	5.3
Orgovany	Or_area_06	0	26.6
Orgovany	Or_area_07	1	19.8
Orgovany	Or_area_07	0	17.1
Orgovany	Or_area_07	1	9.3
Orgovany	Or_area_07	0	6
Orgovany	Or_area_07	0	12.5
Orgovany	Or_area_07	1	14.8
Orgovany	Or_area_07	0	7
Orgovany	Or_area_07	0	8.5
Orgovany	Or_area_07	1	20.5
Orgovany	Or_area_07	1	17.8
Orgovany	Or_area_07	0	14
Orgovany	Or_area_07	0	15.9
Orgovany	Or_area_07	1	11
Orgovany	Or_area_07	1	8.3
Orgovany	Or_area_07	0	9.4
Orgovany	Or_area_07	1	16.3
Orgovany	Or_area_07	0	10.6
Orgovany	Or_area_07	1	15.2
Orgovany	Or_area_07	1	10.1
Orgovany	Or_area_07	1	12.5
Orgovany	Or_area_07	0	9.4
Orgovany	Or_area_07	0	7.1
Orgovany	Or_area_07	0	9.7
Orgovany	Or_area_07	0	13.2
Orgovany	Or_area_07	1	14.4
Orgovany	Or_area_07	0	11
Orgovany	Or_area_07	1	4.9
Orgovany	Or_area_07	0	11.7
Orgovany	Or_area_07	0	15.9
Orgovany	Or_area_07	0	10.8
Orgovany	Or_area_07	0	9.7
Orgovany	Or_area_07	1	4.3
Orgovany	Or_area_07	1	12.9
Orgovany	Or_area_07	1	14.4
Orgovany	Or_area_07	0	16.3
Orgovany	Or_area_07	0	14.8
Orgovany	Or_area_07	1	3.6
Orgovany	Or_area_07	0	9.8
Orgovany	Or_area_07	1	24
Orgovany	Or_area_07	1	9.3
Orgovany	Or_area_07	0	20.9
Orgovany	Or_area_07	0	19.4
Orgovany	Or_area_07	0	20.9
Orgovany	Or_area_07	0	33.1
Orgovany	Or_area_07	1	8.8
Orgovany	Or_area_07	0	15.2
Orgovany	Or_area_07	1	10.1
Orgovany	Or_area_07	0	12.9
Orgovany	Or_area_07	1	15.2
Orgovany	Or_area_07	1	14
Orgovany	Or_area_07	0	20.5
Orgovany	Or_area_07	0	13.2
Orgovany	Or_area_07	1	15.5
Orgovany	Or_area_07	0	22.8
Orgovany	Or_area_07	0	20.5
Orgovany	Or_area_07	0	25.9
Orgovany	Or_area_07	1	22.8
Orgovany	Or_area_07	0	23.6
Orgovany	Or_area_07	0	12.1
Orgovany	Or_area_07	1	23.6
Orgovany	Or_area_07	1	11
Orgovany	Or_area_07	1	12.9
Orgovany	Or_area_07	0	9.4
Orgovany	Or_area_07	0	10.4
Orgovany	Or_area_07	1	11
Orgovany	Or_area_07	0	6.1
Orgovany	Or_area_07	1	10.5
Orgovany	Or_area_07	1	11
Orgovany	Or_area_07	0	12.1
Orgovany	Or_area_07	1	6.5
Orgovany	Or_area_07	1	12.1
Orgovany	Or_area_07	1	12.5
Orgovany	Or_area_07	0	8.1
Orgovany	Or_area_07	0	11
Orgovany	Or_area_07	1	25.1
Orgovany	Or_area_07	1	10.2
Orgovany	Or_area_07	1	25.1
Orgovany	Or_area_07	1	10.2
Orgovany	Or_area_07	1	23.6
Orgovany	Or_area_07	0	19
Orgovany	Or_area_07	1	9.9
Orgovany	Or_area_07	1	9.1
Orgovany	Or_area_07	0	6.9
Orgovany	Or_area_07	1	11.7
Orgovany	Or_area_07	0	9.3
Orgovany	Or_area_07	1	14.8
Orgovany	Or_area_07	0	12.1
Orgovany	Or_area_07	0	9.5
Orgovany	Or_area_07	0	11
Orgovany	Or_area_07	1	15.9
Orgovany	Or_area_07	1	23.2
Orgovany	Or_area_07	1	36.6
Orgovany	Or_area_07	1	24
Orgovany	Or_area_08	1	51.9
Orgovany	Or_area_08	1	53.8
Orgovany	Or_area_08	0	40.8
Orgovany	Or_area_08	0	71.4
Orgovany	Or_area_08	1	51.5
Orgovany	Or_area_08	1	49.2
Orgovany	Or_area_08	1	70.6
Orgovany	Or_area_08	0	31.6
Orgovany	Or_area_08	1	50
Orgovany	Or_area_08	1	74.4
Orgovany	Or_area_08	0	41.9
Orgovany	Or_area_08	1	44.6
Orgovany	Or_area_08	0	40.4
Orgovany	Or_area_08	1	44.2
Orgovany	Or_area_08	0	41.9
Orgovany	Or_area_08	0	26.3
Orgovany	Or_area_08	0	33.1
Orgovany	Or_area_08	0	7.5
Orgovany	Or_area_08	1	35.4
Orgovany	Or_area_08	0	29.3
Orgovany	Or_area_08	0	24.3
Orgovany	Or_area_08	1	30.1
Orgovany	Or_area_08	0	19.4
Orgovany	Or_area_08	1	32.4
Orgovany	Or_area_08	0	28.9
Orgovany	Or_area_08	1	32.4
Orgovany	Or_area_08	1	28.5
Orgovany	Or_area_08	0	20.9
Orgovany	Or_area_08	0	34.7
Orgovany	Or_area_08	0	34.7
Orgovany	Or_area_08	1	28.2
Orgovany	Or_area_08	1	35.4
Orgovany	Or_area_08	1	37.3
Orgovany	Or_area_08	0	31.2
Orgovany	Or_area_08	1	54.2
Orgovany	Or_area_08	1	35.4
Orgovany	Or_area_08	1	36.2
Orgovany	Or_area_08	1	32.4
Orgovany	Or_area_08	0	43.1
Orgovany	Or_area_08	0	46.9
Orgovany	Or_area_08	0	43.8
Orgovany	Or_area_08	1	28.5
Orgovany	Or_area_08	0	25.1
Orgovany	Or_area_08	0	37.7
Orgovany	Or_area_08	1	46.5
Orgovany	Or_area_08	1	19.8
Orgovany	Or_area_08	1	29.7
Orgovany	Or_area_08	1	51.9
Orgovany	Or_area_08	0	24.3
Orgovany	Or_area_08	0	32
Orgovany	Or_area_08	0	44.2
Orgovany	Or_area_08	1	34.7
Orgovany	Or_area_08	1	27.8
Orgovany	Or_area_08	0	30.1
Orgovany	Or_area_08	1	70.6
Orgovany	Or_area_08	1	28.5
Orgovany	Or_area_08	1	41.9
Orgovany	Or_area_08	0	36.2
Orgovany	Or_area_08	0	30.5
Orgovany	Or_area_08	1	37
Orgovany	Or_area_08	1	33.9
Orgovany	Or_area_08	0	28.2
Orgovany	Or_area_08	0	40
Orgovany	Or_area_08	0	30.5
Orgovany	Or_area_08	1	30.5
Orgovany	Or_area_08	0	47.7
Orgovany	Or_area_09	1	26.3
Orgovany	Or_area_09	1	16.7
Orgovany	Or_area_09	1	28.9
Orgovany	Or_area_09	1	32.8
Orgovany	Or_area_09	0	17.5
Orgovany	Or_area_09	0	28.2
Orgovany	Or_area_09	1	14.4
Orgovany	Or_area_09	1	24.7
Orgovany	Or_area_09	1	11.3
Orgovany	Or_area_09	1	29.3
Orgovany	Or_area_09	0	25.5
Orgovany	Or_area_09	1	28.2
Orgovany	Or_area_09	1	12.5
Orgovany	Or_area_09	1	26.6
Orgovany	Or_area_09	1	24
Orgovany	Or_area_09	0	51.5
Orgovany	Or_area_09	0	17.1
Orgovany	Or_area_09	1	26.6
Orgovany	Or_area_09	1	34.3
Orgovany	Or_area_09	1	40.4
Orgovany	Or_area_09	1	11
Orgovany	Or_area_09	0	13.2
Orgovany	Or_area_09	1	36.2
Orgovany	Or_area_09	1	35.4
Orgovany	Or_area_09	1	25.5
Orgovany	Or_area_09	0	19.4
Orgovany	Or_area_09	0	10.1
Orgovany	Or_area_09	1	11
Orgovany	Or_area_09	1	19.4
Orgovany	Or_area_09	0	22.4
Orgovany	Or_area_09	0	20.1
Orgovany	Or_area_09	1	15.2
Orgovany	Or_area_09	1	19
Orgovany	Or_area_09	1	42.7
Orgovany	Or_area_09	1	35.4
Orgovany	Or_area_09	1	20.9
Orgovany	Or_area_09	0	11
Orgovany	Or_area_09	1	35.8
Orgovany	Or_area_09	1	11.7
Orgovany	Or_area_09	0	4.3
Orgovany	Or_area_09	0	4.3
Orgovany	Or_area_09	0	6.9
Orgovany	Or_area_09	0	4.1
Orgovany	Or_area_09	1	8.2
Orgovany	Or_area_09	1	17.8
Orgovany	Or_area_09	1	29.3
Orgovany	Or_area_09	0	26.3
Orgovany	Or_area_09	0	20.1
Orgovany	Or_area_09	1	5.1
Orgovany	Or_area_09	1	4.5
Orgovany	Or_area_09	1	30.1
Orgovany	Or_area_09	1	22.8
Orgovany	Or_area_09	1	7.5
Orgovany	Or_area_09	1	24.3
Orgovany	Or_area_09	1	24.7
Orgovany	Or_area_09	0	11.7
Orgovany	Or_area_09	1	15.5
Orgovany	Or_area_09	1	9.7
Orgovany	Or_area_09	0	10.5
Orgovany	Or_area_09	0	19.8
Orgovany	Or_area_09	1	24.3
Orgovany	Or_area_09	1	13.6
Orgovany	Or_area_09	1	9.7
Orgovany	Or_area_09	1	12.1
Orgovany	Or_area_09	0	11.7
Orgovany	Or_area_09	0	9
Orgovany	Or_area_09	0	14
Orgovany	Or_area_10	1	29.7
Orgovany	Or_area_10	0	30.5
Orgovany	Or_area_10	0	20.9
Orgovany	Or_area_10	1	22.8
Orgovany	Or_area_10	1	36.2
Orgovany	Or_area_10	0	26.6
Orgovany	Or_area_10	1	39.6
Orgovany	Or_area_10	0	25.1
Orgovany	Or_area_10	0	27.8
Orgovany	Or_area_10	0	22.4
Orgovany	Or_area_10	0	14
Orgovany	Or_area_10	1	9.4
Orgovany	Or_area_10	0	30.1
Orgovany	Or_area_10	1	12.9
Orgovany	Or_area_10	0	24
Orgovany	Or_area_10	0	27
Orgovany	Or_area_10	1	25.1
Orgovany	Or_area_10	1	23.6
Orgovany	Or_area_10	0	9.5
Orgovany	Or_area_10	0	12.1
Orgovany	Or_area_10	1	16.3
Orgovany	Or_area_10	1	19.8
Orgovany	Or_area_10	0	32.8
Orgovany	Or_area_10	1	29.7
Orgovany	Or_area_10	1	11
Orgovany	Or_area_10	1	20.9
Orgovany	Or_area_10	0	19.8
Orgovany	Or_area_10	1	30.8
Orgovany	Or_area_10	1	13.2
Orgovany	Or_area_10	1	21.3
Orgovany	Or_area_10	0	20.5
Orgovany	Or_area_10	1	47.3
Orgovany	Or_area_10	0	19.4
Orgovany	Or_area_10	0	25.9
Orgovany	Or_area_10	1	36.2
Orgovany	Or_area_10	0	30.5
Orgovany	Or_area_10	0	28.5
Orgovany	Or_area_10	0	21.3
Orgovany	Or_area_10	0	32.4
Orgovany	Or_area_10	0	32
Orgovany	Or_area_10	1	20.9
Orgovany	Or_area_10	0	20.9
Orgovany	Or_area_10	1	29.7
Orgovany	Or_area_10	0	16.3
Orgovany	Or_area_10	0	23.2
Orgovany	Or_area_10	1	27
Orgovany	Or_area_10	0	24.7
Orgovany	Or_area_10	0	24
Orgovany	Or_area_10	1	25.5
Orgovany	Or_area_10	1	14
Orgovany	Or_area_10	0	17.1
Orgovany	Or_area_10	0	25.5
Orgovany	Or_area_10	1	20.9
Orgovany	Or_area_10	1	7.9
Orgovany	Or_area_10	1	12.5
Orgovany	Or_area_10	1	17.5
Orgovany	Or_area_10	0	17.1
Orgovany	Or_area_10	0	32.4
Orgovany	Or_area_10	0	3.1
Orgovany	Or_area_10	0	28.2
Orgovany	Or_area_10	1	20.1
Orgovany	Or_area_10	0	13.6
Orgovany	Or_area_10	1	14.4
Orgovany	Or_area_10	1	22.8
Orgovany	Or_area_10	1	37.7
Orgovany	Or_area_10	1	18.6
Orgovany	Or_area_10	1	18.2
Orgovany	Or_area_10	1	5.2
Orgovany	Or_area_10	0	12.5
Orgovany	Or_area_10	1	37
Orgovany	Or_area_10	1	19.4
Orgovany	Or_area_10	0	30.1
Orgovany	Or_area_10	0	14.4
Orgovany	Or_area_10	1	12.5
Orgovany	Or_area_10	1	6.9
Orgovany	Or_area_10	1	17.1
Orgovany	Or_area_10	0	19.8
